# Supplementary material for: Spatial computation of intratumoral T cells correlates with survival of patients with pancreatic cancer
Source: Nat Commun. 2017 Apr 27;8:15095. doi: 10.1038/ncomms15095 (PMC5414182; doi:10.1038/ncomms15095)
Supplement: Supplementary Data 1 — Source data pertaining to Figure 3A-J. The values and statistics used to generate each panel are separated into individual tabs of the spreadsheet. Note: Each line represents the values per patient. [file ncomms15095-s1.xlsx]

## Sheet: Figure 3A
Analysis Run in Prism file "Distribution TMA v Normal 20160512-with excludes.pzfx"													Assembled by:		Pedro Correa de Sampaio 05/20/16
Raw data from "20160212 Distribution_all exclusions.xlsx", "Normal Tissue Distribution 160512.xlx"													Validated Correct to Raw:		Julienne Carstens 05/25/16
	Non-involved	Tumor
Other T-cells	0.169189	8.96226
	0.116482	0
	0.0107411	0.179964
	0.0468659	33.9478
	0.023663	0.565262
	0	0.104188
	0.477555	0
	0.137258	0.230826
	0.185632	0.174622
	0.0265604	0.593344
	0.0430663	0.619133
	0.139082	0.270852
	0.124004	0.126064
	0	0.0282167
	0.418702	0.0864491
	0.0127227	0.251678
	0.234742	0.0830565
	0.764374	0.0266005
	0.0777152	0.143506
	0.920368	0.320366
	0.191623	0.462175
	0.0171468	3.31599
	0.689953	0
	0.0900322	0
	0.957137	0.052532
	0.0317091	0.0979912
	0.0353941	0.0950796
	0.171939	3.94692
	0	2.38675
	0.797494	0.801344
	0.0113161	0.0109529
	0.0272294	0.683554
	0.0151584	0.0914244
	0.0135575	0
	0.141443	0.378655
	0	0
	0.152304	0.633484
	0.0771704	0.597907
	0.0242748	0.752823
	0.101074	0.228001
	0.0142755	2.36834
	0.0297708	0
	0.0908953	4.57101
	0.0135833	0.162006
	0.0516196	0.518775
	0.0315391	0.0677966
	0.0240413	0.026096
	0.0439899	0.58918
	0.0935829	1.15883
	0.0151515	0.133869
		0.0923681
		0.17505
		0.0554477
		0.0327547
		0.0290107
		1.36401
		0.0584454
		0.0408597
		0.151918
		0.293747
		0.348152
		0.0564175
		0.752971
		0.0188111
		2.73133
		0.299637
		0.0576591
		0.471356
		1.19654
		0.0211215
		0.0246427
		3.11728
		0.0309215
		0.28667
		0.447471
		0.0828272
		0.269122
		0.420021
		0.0523195
		0.407332
		0.207782
		0.21703
		0.147667
		1.29016
		0.141911
		0.440056
		0.953217
		0.199187
		0
		0.299103
		8.19191
		1.2069
		0.782609
		0.105134
		0.41006
		1.01242
		0.126904
		0.0339597
		0.798622
		0.19214
		0.409976
		0.284346
		0.142056
		0.451794
		0.644893
		0.0843704
		1.11228
		0.301167
		0.304083
		0.0840336
		0.351521
		0.184289
		2.17496
		0.669758
		0.121991
		0.354667
		1.95202
		0.042851
		0.273075
		0.0345185
		0.0760601
		0.422511
		0.111992
		0.309947
		0.0125707
		0.0550433
		0.825786
		0.0904405
		0.635324
		0.667314
		0.229472
		4.1685
Cyto T cells	0.178588	4.00943
	1.31042	0
	0.214823	0.059988
	0.257762	15.0538
	0.354946	0.137033
	0.262229	3.34445
	0.897803	0.613063
	0.305017	1.23806
	0.835344	1.10594
	0.863214	1.54785
	0.549096	0.77891
	0	1.22925
	0.637733	0.551528
	0.315126	0.0564334
	0.362875	0.0648368
	0.318066	0.125839
	0.528169	0.332226
	0.930542	0.336939
	0.699437	1.11217
	2.28091	0.411899
	7.63756	0.681099
	0.308642	3.60644
	0.689953	0.346921
	0.578778	0.217374
	0.104037	0.735449
	0.274812	0.318471
	0.17697	0.855717
	1.25516	1.87139
	0.497766	0.194837
	1.16776	2.44281
	0.611067	0.306681
	0.571818	0.723764
	1.66742	0.118852
	0.366052	0.475658
	1.34371	0.560971
	1.69884	0.0621375
	0.253839	3.42599
	0.59164	4.18535
	1.43221	1.88206
	0.429564	1.31813
	0.114204	0.592085
	0.208395	0.218988
	0.515073	2.67257
	0.787829	0.549412
	0.374242	2.71739
	0.672834	0.0451977
	0.685179	0.208768
	1.11075	0.374933
	1.27005	1.60191
	0.530303	0.304923
		0.161644
		0.2334
		0.277239
		0.152855
		0.261097
		6.35179
		4.09117
		1.53632
		0.126598
		0.629459
		0.214248
		0.0846262
		0.689468
		0.112867
		6.57748
		0.709667
		0.249856
		1.52284
		3.56593
		0.337945
		0.123213
		8.81626
		2.44279
		1.81558
		6.63424
		0.110436
		1.09065
		1.54008
		0.0523195
		4.41276
		0.83113
		0.638325
		0.2658
		8.48923
		0.204983
		1.4275
		0.602032
		0.29878
		0.427198
		0.757727
		3.60825
		1.15385
		1.47826
		0.29788
		1.17551
		4.18776
		0.317259
		1.38103
		1.28406
		1.40611
		5.84216
		2.06525
		0.745792
		1.16563
		3.79655
		0.801519
		4.57503
		0.991341
		6.60295
		0.308123
		0.641907
		1.30154
		6.54906
		0.429332
		0.650618
		1.50734
		6.65242
		0.442794
		1.20153
		0.517777
		0.456361
		2.65337
		0.111992
		0.873486
		0.35198
		0.16513
		0.213106
		0.126617
		0.482846
		9.39092
		0.448967
		16.4985
Teff	0.112793	6.36792
	0.116482	1.38889
	0	0.719856
	0.0351494	0.15361
	0.177473	0.0342583
	0	0.698062
	0.210124	0.070738
	0.0305018	0.0314762
	0.0742528	0.0582072
	0	0.378364
	0.0430663	0.139804
	0	0.298632
	0.194863	0.220611
	0	0
	0.0837404	0.0216123
	0.0254453	0.0419463
	0	0.0622924
	0.697906	0.097535
	0.174859	0.239177
	0.820328	0.0457666
	0.191623	0.693262
	0.0514403	3.0921
	0.0862441	0.0216826
	0.0514469	0.00805088
	0.124844	0.0735449
	0.0105697	0.0857423
	0.141576	0.0475398
	0.154746	0.340252
	0	0.146128
	0.398747	0.697945
	0.0226321	0.0219058
	0.0408441	0.402091
	0.166742	0.0457122
	0	0.0279799
	0.0707214	0.294509
	0.0772201	0
	0.0253839	1.21525
	0.0257235	0.896861
	0.0364122	0.125471
	0.0758054	0.79088
	0.028551	0.373948
	0.00992359	0.0386449
	0	2.33158
	0.122249	0.2254
	0.0129049	0.543478
	0	0.0225989
	0.0120207	0.026096
	0.0329924	0.392787
	0.0668449	0.511247
	0.151515	0.00743716
		0.150098
		0.221729
		0.0970335
		0.0545911
		0.0870322
		0.590391
		0.233781
		0.0980633
		0.0886188
		0.671423
		0.0267809
		0.0282088
		0.671324
		0.112867
		1.05909
		0.662356
		0.0960984
		0.39884
		1.81258
		0.0105608
		0.123213
		2.44438
		0.0618429
		0.955566
		0.603113
		0.0828272
		0.226629
		0.105005
		0.0348797
		0.911648
		0.755572
		0.0638325
		0.0590668
		7.25068
		0.268054
		0.686916
		0.326101
		0.29048
		0.177999
		0.438684
		9.12768
		0.318302
		0.708075
		0.0175223
		0.710771
		3.61252
		0
		0.260358
		0.62637
		0.104803
		0.409976
		0.463933
		0.2557
		0.894551
		0.509673
		0.0949167
		0.335782
		1.48074
		1.23805
		0.0560224
		0.932294
		0.426169
		3.21411
		0.463678
		0.146389
		1.00758
		2.01029
		0.042851
		0.283998
		0.0517777
		0.22818
		0.625317
		0.121325
		0.732601
		0.0754243
		0.0963259
		0.559403
		0.0452202
		0.660737
		0.339723
		0.0399082
		6.29662
Treg	0.0281981	1.88679
	0.101922	0
	0.107411	0.419916
	0.374927	5.68356
	0.023663	0.102775
	0.0100857	0.364659
	0.477555	0
	0.442275	0.356731
	0.0185632	0.0582072
	0.132802	0.223579
	0.0215332	0.87877
	0	0.118064
	0.106289	0.0315159
	0	0.0846501
	0.0837404	0.0432246
	0.152672	0.125839
	0.0586854	0.0276855
	0	0.0266005
	0.097144	0.167424
	0.480192	0
	0.150561	0.218925
	0.0342936	3.51567
	0	0.0216826
	0.154341	0.0966106
	0.0208073	0.241647
	0.0105697	0.159236
	0.0589901	0.404088
	0.0687758	0.102075
	0.0255265	0.389674
	0.14241	1.51221
	0.124477	0.0109529
	0.149762	0.562927
	0.485069	0.0457122
	0.027115	0.0279799
	0.155587	0.294509
	0.366795	0.352113
	0.0761518	0.103426
	0	1.15845
	0.157786	0.351317
	0.0631712	0.513003
	0.0142755	0.0934871
	0.0198472	0.360685
	0.0908953	0.331767
	0.0135833	0.126787
	0.0129049	0.753459
	0.010513	0.0677966
	0	0.13048
	0.0989772	0.303517
	0.0802139	0.477164
	0.151515	0.0669344
		0.0808221
		0.571829
		0.152481
		0.229283
		0.18857
		1.40472
		0.116891
		0.473972
		0.126598
		0.713387
		0.669523
		0.122238
		1.01606
		0.1693
		2.34114
		0.141933
		0.326735
		0.616389
		0.0473877
		0.211216
		0.295712
		1.07113
		0.154607
		0.621118
		0.94358
		0.635008
		0.368272
		0.420021
		0.0348797
		0.368538
		0.151115
		0.146815
		0.0295334
		1.10953
		0.0315358
		0.246861
		0.125423
		0.107893
		0.462798
		0.438684
		0.293418
		0.265252
		0.571429
		0.473103
		0.464735
		0.483203
		0.222081
		0.124519
		0.250548
		0.663756
		0.444141
		0.598623
		0.220186
		0.478901
		0.197629
		0.210926
		0.272823
		0.163132
		0.304083
		0.280112
		0.61134
		0.29947
		1.9333
		0.154559
		0.235849
		0.225697
		0.582694
		0.228539
		0.141999
		1.00104
		0.513406
		0.185905
		0.0933271
		0.211327
		0.0502828
		0.151369
		0.266383
		0.253233
		0.203304
		3.51856
		0.189564
		0.504607
Normal	34.8623	0
	26.8492	0.925926
	22.9968	0.719856
	9.00996	0.614439
	48.4027	0.959233
	32.6273	19.0352
	26.4183	5.8241
	46.1492	0.472143
	41.2103	3.72526
	56.2683	4.72096
	33.3333	1.57779
	48.6092	6.76436
	54.9513	4.68011
	58.2533	0.620768
	62.8611	7.91009
	54.2112	0.377517
	28.169	10.2367
	78.9133	7.89147
	32.8735	2.2961
	44.938	0.457666
	33.4793	2.919
	57.7161	0.574852
	66.6667	0
	37.7749	13.8475
	74.4486	32.6014
	64.3061	4.32386
	69.5965	0.166389
	67.5034	2.04151
	62.7186	3.06868
	54.9986	0.749645
	45.83	1.73056
	68.3458	0.0402091
	51.6295	1.88334
	71.0141	3.42753
	44.3564	1.732
	46.5251	0
	28.6585	6.52876
	72.0257	0.186846
	38.6576	0.150565
	38.8629	0.448878
	45.4532	3.98878
	62.1316	2.18987
	50.659	3.40982
	58.7748	0.852293
	54.0328	1.3587
	55.9609	0.451977
	68.3375	0
	42.6482	3.30298
	25.8021	3.0334
	67.1212	3.26491
		7.77046
		0.291749
		5.03188
		1.98712
		32.0714
		0.427524
		2.80538
		0.441285
		2.69654
		3.14729
		0.321371
		3.48848
		1.94139
		2.85929
		0
		0.110393
		0.211417
		1.30529
		2.51155
		0.0211215
		0.763923
		2.04614
		0.309215
		1.64835
		1.78988
		0.0276091
		1.55807
		0.0700035
		0.296477
		1.95907
		0.113336
		5.31086
		4.10514
		0.567669
		34.1533
		5.46313
		2.2827
		0.398373
		0.462798
		2.85145
		0.959556
		0.596817
		0.310559
		3.4519
		2.4877
		0.644271
		0.444162
		5.16188
		3.93047
		0.489083
		0.0341647
		2.37953
		0.454578
		0.26204
		5.00312
		4.72474
		0.608604
		2.96148
		1.10773
		0.364146
		2.47593
		0.0230362
		0.821653
		7.59059
		3.84678
		0.604546
		0.165097
		0.114269
		1.19061
		0.362444
		1.19795
		3.5998
		2.67849
		1.04255
		0.301697
		0.344021
		0.825786
		1.42896
		0.152478
		0.194128
		0.478899
		0.131637
Other	27.4086	15.0943
	29.6884	76.3889
	35.4135	70.4859
	39.3087	42.5499
	3.69143	35.0291
	13.5351	39.4978
	34.1356	52.6527
	15.1136	72.8885
	20.6237	80.617
	11.8194	46.8054
	19.5413	38.0867
	19.1238	32.0717
	22.2675	58.0996
	11.8998	47.9402
	18.7299	61.3573
	13.8295	74.6644
	44.7183	29.928
	10.4187	61.9879
	25.7043	46.8429
	34.6939	86.4073
	28.1686	46.8742
	8.21331	66.1806
	26.5201	74.6097
	36.9646	17.2772
	11.2776	39.9349
	6.7329	61.9427
	22.8292	68.5049
	15.1995	68.3566
	10.619	62.7862
	18.8835	82.448
	31.2663	74.0088
	8.76787	78.4077
	19.0541	48.1532
	3.76898	19.5579
	21.3296	48.2084
	28.1467	63.5046
	24.7113	55.669
	7.20257	81.9881
	25.4643	74.0025
	20.2653	82.4866
	7.13776	61.234
	13.9724	56.5889
	15.1492	65.2382
	9.06004	62.1047
	12.892	56.8058
	4.79394	88.3842
	8.63085	77.1138
	21.5001	67.0773
	45.8824	77.4369
	21.1061	47.0251
		69.3453
		68.1877
		59.0241
		48.3459
		37.4383
		57.0643
		84.8042
		70.4993
		42.5624
		79.2279
		81.4944
		61.2788
		92.2163
		79.9285
		86.9565
		79.6877
		55.0067
		75.8158
		55.3607
		65.593
		65.9931
		75.4738
		80.5195
		72.8858
		65.428
		64.5776
		66.7564
		86.4193
		61.1092
		78.3144
		72.1761
		22.252
		58.7419
		77.4868
		54.0208
		52.3452
		43.7351
		53.1164
		77.6077
		66.3609
		61.0785
		46.26
		75.7391
		63.6411
		51.8043
		86.9765
		72.0971
		47.9511
		71.923
		76.262
		78.6812
		78.2999
		62.1209
		74.6092
		81.4437
		67.7072
		84.596
		84.4146
		84.8175
		90.3361
		87.9107
		50.6796
		80.8845
		60.4671
		79.0826
		76.1325
		66.903
		78.5031
		82.4358
		70.1933
		84.9591
		65.5569
		56.0896
		65.4551
		70.7605
		81.0651
		53.9957
		80.4016
		66.6328
		77.2628
		74.5286
		67.4638
Cytokeratin 8+	37.2403	63.6793
	41.8171	21.2963
	41.2567	27.4145
	50.9666	1.99693
	47.3261	63.1723
	53.5653	36.9556
	37.383	40.8394
	37.8222	24.7823
	37.0522	14.2608
	30.8898	45.7305
	46.4686	57.9189
	32.128	59.2472
	21.7183	36.2906
	29.5318	51.2698
	17.4599	30.5165
	31.4504	24.4127
	26.2911	59.33
	8.27517	29.6329
	40.373	49.1988
	15.8664	12.357
	30.1807	48.1513
	33.6591	19.7144
	5.34713	25
	24.3859	68.5533
	13.067	26.3606
	28.6333	33.072
	7.1614	29.9263
	15.6465	23.3413
	26.1391	31.0278
	23.6115	11.3481
	22.1342	23.9102
	22.0967	19.1797
	26.982	49.6617
	24.8102	76.4829
	32.6026	48.531
	23.1853	36.0812
	46.1226	32.4241
	20.0772	10.9865
	34.2275	22.7353
	40.2022	14.2145
	47.2377	31.3493
	23.6281	40.6029
	33.4949	21.445
	31.2279	35.9794
	32.6236	37.3024
	38.5303	10.9604
	22.3104	22.4948
	34.565	27.9593
	26.8048	15.7805
	10.9242	49.1968
		22.3993
		30.3186
		35.3618
		49.1975
		29.9246
		32.7972
		7.89012
		26.9102
		54.2474
		15.3168
		16.9256
		34.9412
		2.71251
		16.7983
		0.334448
		18.3883
		44.0515
		19.8695
		35.5053
		33.8051
		32.6762
		7.03104
		16.4811
		21.7869
		24.1537
		34.4837
		29.7309
		11.0256
		38.42
		13.6262
		25.765
		71.3711
		36.6509
		3.80596
		11.1794
		39.3904
		51.9754
		45.5888
		20.8615
		28.8534
		16.7407
		50.1989
		20.4099
		32.0133
		42.947
		3.0833
		26.7925
		45.0872
		21.187
		20.8821
		14.1783
		15.9084
		36.0608
		22.1379
		8.40441
		26.3763
		8.49948
		9.68754
		5.62554
		8.57143
		7.07627
		47.0859
		4.42243
		30.225
		15.9157
		20.1677
		21.7345
		20.6256
		14.473
		27.8391
		12.5689
		26.9562
		40.7933
		31.375
		28.4475
		18.123
		43.3138
		17.654
		31.2325
		8.62655
		24.0846
		4.93638

## Sheet: Figure 3B
Analysis Run in Prism file "Distribution TMA v Normal 20160512-with excludes.pzfx"													Assembled by:		Pedro Correa de Sampaio 05/20/16
Raw data from "20160212 Distribution_all exclusions.xlsx", "Normal Tissue Distribution 160512.xlx"													Validated Correct to Raw:		Julienne Carstens 11/29/16
Tumor	Non-Involved
0.620768	58.2533
0	26.8492
0.444162	64.3061								Table Analyzed	% Normal
3.26491	54.2112
13.8475	34.8623								Column B	Non-Involved
0.0211215	37.7749								vs.	vs.
3.4519	66.6667								Column A	Tumor
7.91009	62.8611
0	78.9133								Unpaired t test with Welch's correction
1.73056	74.4486								P value	< 0.0001
0.451977	33.4793								P value summary	****
0	44.938								Significantly different? (P < 0.05)	Yes
0.321371	67.5034								One- or two-tailed P value?	Two-tailed
3.42753	68.3458								Welch-corrected t, df	t=20.25 df=53.27
3.48848	46.5251
0.472143	38.6576								How big is the difference?
0.959233	32.6273								Mean ± SEM of column A	2.876 ± 0.4661, n=132
0.296477	68.3375								Mean ± SEM of column B	49.36 ± 2.247, n=50
2.18987	69.5965								Difference between means	46.48 ± 2.295
0.478899	62.7186								95% confidence interval	41.88 to 51.09
0.377517	51.6295								R squared	0.8851
0.114269	71.0141
1.42896	45.4532								F test to compare variances
1.88334	9.00996								F,DFn, Dfd	8.804, 49, 131
0.457666	54.9986								P value	< 0.0001
0.166389	28.6585								P value summary	****
0.362444	62.1316								Significantly different? (P < 0.05)	Yes
1.98712	58.7748
0.364146	25.8021
3.72526	45.83
4.10514	48.4027
0.309215	72.0257
10.2367	54.0328
5.31086	55.9609
5.8241	44.3564
32.6014	38.8629
0.301697	50.659
0.0276091	42.6482
4.32386	67.1212
32.0714	41.2103
2.69654	33.3333
4.72474	48.6092
0.211417	54.9513
0.344021	28.169
5.03188	57.7161
7.89147	32.8735
0.441285	22.9968
0.489083	26.4183
0.0700035	56.2683
2.85929	46.1492
2.67849
0.763923
0.150565
1.57779
3.06868
3.84678
7.77046
0.614439
0.462798
4.68011
0.291749
0.852293
1.55807
1.19795
2.80538
2.2961
0.454578
5.16188
34.1533
1.19061
0.398373
1.732
6.76436
0.596817
2.2827
0.608604
0.194128
2.04151
3.98878
4.72096
3.30298
1.30529
0.0402091
0.0341647
0.0230362
2.85145
7.59059
2.37953
5.00312
3.0334
1.3587
0.825786
0.427524
1.78988
3.5998
3.93047
0.152478
0.110393
1.94139
3.14729
5.46313
2.919
0.749645
19.0352
0.310559
2.4877
0.719856
1.04255
0.113336
0.448878
0.26204
0.186846
1.95907
2.47593
1.64835
0.604546
0
6.52876
1.10773
0.925926
2.96148
2.51155
0.165097
3.40982
2.04614
0.574852
0.821653
0.644271
0.131637
0
0.567669
0.959556

## Sheet: Figure 3C
Analysis Run in Prism file "Distribution TMA v Normal 20160512-with excludes.pzfx"													Assembled by:		Pedro Correa de Sampaio 05/20/16
Raw data from "20160212 Distribution_all exclusions.xlsx", "Normal Tissue Distribution 160512.xlx"													Validated Correct to Raw:		Julienne Carstens 11/29/16
Tumor	Non-Involved
47.9402	11.8998
63.5046	29.6884
72.0971	6.7329
47.0251	13.8295								Table Analyzed	% Other
17.2772	27.4086
65.593	36.9646								Column B	Non-Involved
63.6411	26.5201								vs.	vs.
61.3573	18.7299								Column A	Tumor
74.6097	10.4187
74.0088	11.2776								Unpaired t test with Welch's correction
88.3842	28.1686								P value	< 0.0001
77.1138	34.6939								P value summary	****
81.4944	15.1995								Significantly different? (P < 0.05)	Yes
19.5579	8.76787								One- or two-tailed P value?	Two-tailed
61.2788	28.1467								Welch-corrected t, df	t=22.01 df=134.4
72.8885	25.4643
35.0291	13.5351								How big is the difference?
61.1092	8.63085								Mean ± SEM of column A	65.20 ± 1.414, n=132
56.5889	22.8292								Mean ± SEM of column B	19.74 ± 1.506, n=50
74.5286	10.619								Difference between means	-45.46 ± 2.066
74.6644	19.0541								95% confidence interval	-49.54 to -41.37
78.5031	3.76898								R squared	0.7827
80.4016	7.13776
48.1532	39.3087								F test to compare variances
86.4073	18.8835								F,DFn, Dfd	2.327, 131, 49
68.5049	24.7113								P value	0.0011
70.1933	13.9724								P value summary	**
48.3459	9.06004								Significantly different? (P < 0.05)	Yes
90.3361	45.8824
80.617	31.2663
58.7419	3.69143
80.5195	7.20257
29.928	12.892
22.252	4.79394
52.6527	21.3296
39.9349	20.2653
70.7605	15.1492
64.5776	21.5001
61.9427	21.1061
37.4383	20.6237
42.5624	19.5413
67.7072	19.1238
55.0067	22.2675
81.0651	44.7183
59.0241	8.21331
61.9879	25.7043
70.4993	35.4135
76.262	34.1356
86.4193	11.8194
79.9285	15.1136
56.0896
65.9931
74.0025
38.0867
62.7862
79.0826
69.3453
42.5499
77.6077
58.0996
68.1877
62.1047
66.7564
84.9591
84.8042
46.8429
62.1209
47.9511
54.0208
82.4358
53.1164
48.2084
32.0717
46.26
43.7351
84.596
77.2628
68.3566
61.234
46.8054
67.0773
75.8158
78.4077
78.6812
50.6796
66.3609
60.4671
78.2999
81.4437
77.4369
56.8058
53.9957
57.0643
65.428
65.5569
71.923
66.6328
79.6877
92.2163
79.2279
52.3452
46.8742
82.448
39.4978
75.7391
51.8043
70.4859
65.4551
72.1761
82.4866
74.6092
81.9881
78.3144
87.9107
72.8858
76.1325
86.9565
55.669
84.8175
76.3889
84.4146
55.3607
66.903
65.2382
75.4738
66.1806
80.8845
86.9765
67.4638
15.0943
77.4868
61.0785

## Sheet: Figure 3D
Analysis Run in Prism file "Distribution TMA v Normal 20160512-with excludes.pzfx"													Assembled by:		Pedro Correa de Sampaio 05/20/16
Raw data from "20160212 Distribution_all exclusions.xlsx", "Normal Tissue Distribution 160512.xlx"													Validated Correct to Raw:		Julienne Carstens 11/29/16
Tumor	Non-Involved
51.2698	29.5318
36.0812	41.8171
26.7925	28.6333
49.1968	31.4504								Table Analyzed	% CK8
68.5533	37.2403
33.8051	24.3859								Column B	Non-Involved
32.0133	5.34713								vs.	vs.
30.5165	17.4599								Column A	Tumor
25	8.27517
23.9102	13.067								Unpaired t test with Welch's correction
10.9604	30.1807								P value	0.4656
22.4948	15.8664								P value summary	ns
16.9256	15.6465								Significantly different? (P < 0.05)	No
76.4829	22.0967								One- or two-tailed P value?	Two-tailed
34.9412	23.1853								Welch-corrected t, df	t=0.7319 df=122.6
24.7823	34.2275
63.1723	53.5653								How big is the difference?
38.42	22.3104								Mean ± SEM of column A	28.17 ± 1.382, n=132
40.6029	7.1614								Mean ± SEM of column B	29.73 ± 1.613, n=50
24.0846	26.1391								Difference between means	1.555 ± 2.125
24.4127	26.982								95% confidence interval	-2.651 to 5.761
20.6256	24.8102								R squared	0.004349
17.654	47.2377
49.6617	50.9666								F test to compare variances
12.357	23.6115								F,DFn, Dfd	1.938, 131, 49
29.9263	46.1226								P value	0.0093
27.8391	23.6281								P value summary	**
49.1975	31.2279								Significantly different? (P < 0.05)	Yes
8.57143	26.8048
14.2608	22.1342
36.6509	47.3261
16.4811	20.0772
59.33	32.6236
71.3711	38.5303
40.8394	32.6026
26.3606	40.2022
28.4475	33.4949
34.4837	34.565
33.072	10.9242
29.9246	37.0522
54.2474	46.4686
26.3763	32.128
44.0515	21.7183
18.123	26.2911
35.3618	33.6591
29.6329	40.373
26.9102	41.2567
20.8821	37.383
11.0256	30.8898
16.7983	37.8222
40.7933
32.6762
22.7353
57.9189
31.0278
15.9157
22.3993
1.99693
20.8615
36.2906
30.3186
35.9794
29.7309
12.5689
7.89012
49.1988
36.0608
45.0872
11.1794
14.473
45.5888
48.531
59.2472
50.1989
51.9754
8.49948
8.62655
23.3413
31.3493
45.7305
27.9593
19.8695
19.1797
14.1783
47.0859
28.8534
30.225
15.9084
8.40441
15.7805
37.3024
43.3138
32.7972
24.1537
26.9562
21.187
31.2325
18.3883
2.71251
15.3168
39.3904
48.1513
11.3481
36.9556
20.4099
42.947
27.4145
31.375
25.765
14.2145
22.1379
10.9865
13.6262
7.07627
21.7869
20.1677
0.334448
32.4241
5.62554
21.2963
9.68754
35.5053
21.7345
21.445
7.03104
19.7144
4.42243
3.0833
4.93638
63.6793
3.80596
16.7407

## Sheet: Figure 3E
Analysis Run in Prism file "Distribution TMA v Normal 20160512-with excludes.pzfx"													Assembled by:		Pedro Correa de Sampaio 05/20/16
Raw data from "20160212 Distribution_all exclusions.xlsx", "Normal Tissue Distribution 160512.xlx"													Validated Correct to Raw:		Julienne Carstens 11/29/16
Tumor	Non-Involved
0.1693	0.315126
0.41425	1.64531
0.666244	0.327661
0.513164	0.508906								Table Analyzed	% All T
0.322035	0.488768
0.580843	0.874598								Column B	Non-Involved
0.893639	1.46615								vs.	vs.
0.216123	0.949058								Column A	Tumor
0.390286	2.39282
0.350493	1.20683								Unpaired t test with Welch's correction
0.20339	8.17137								P value	< 0.0001
0.391441	4.5018								P value summary	****
1.2587	1.65062								Significantly different? (P < 0.05)	Yes
0.531617	0.789653								One- or two-tailed P value?	Two-tailed
0.29149	2.14286								Welch-corrected t, df	t=4.390 df=155.3
1.8571	1.65069
0.839329	0.272315								How big is the difference?
0.174398	0.72124								Mean ± SEM of column A	3.747 ± 0.5590, n=132
0.618318	0.412931								Mean ± SEM of column B	1.168 ± 0.1810, n=50
0.907912	0.523293								Difference between means	-2.580 ± 0.5876
0.545302	2.3344								95% confidence interval	-3.741 to -1.419
0.757035	0.406724								R squared	0.1104
0.515511	0.171306
0.3017	0.714704								F test to compare variances
0.778032	2.50641								F,DFn, Dfd	25.18, 131, 49
1.40243	0.507679								P value	< 0.0001
1.60511	0.267937								P value summary	****
0.469484	0.937245								Significantly different? (P < 0.05)	Yes
0.728291	1.51069
1.39697	0.769492
0.502067	0.579744
2.69017	0.694534
0.50526	0.451671
1.066	0.714886
0.683801	1.71146
1.10317	0.669615
0.490258	0.696864
0.911099	1.2867
0.66144	0.848485
0.565709	1.11379
0.493733	0.656761
1.19173	0.139082
0.730348	1.06289
0.467869	0.821596
0.582201	0.411523
0.487675	1.04916
2.14922	0.332975
2.36681	2.06304
2.48512	1.02258
0.413845	0.915053
0.438637
0.566782
3.11167
2.41662
3.11739
1.15485
0.484932
54.8387
1.068
0.92972
1.20201
1.0636
1.95467
1.27401
4.50029
1.66228
1.36373
1.79986
0.646484
1.9006
0.89634
1.52865
1.9168
2.9443
2.00677
6.29591
13.9165
6.26063
3.42786
2.74314
1.66042
3.00943
2.37234
7.10625
2.21147
1.9342
1.71733
3.41215
5.14874
3.74915
4.5331
1.86468
9.71091
8.62841
3.88711
2.9596
1.98221
1.81359
3.12982
2.30802
2.80133
2.05546
5.45431
4.51136
3.54037
2.76107
1.37972
2.12736
1.9456
2.85002
2.99087
6.83857
6.10028
2.53706
3.67893
3.09528
12.709
5.37815
8.44918
1.38889
2.93638
6.62244
11.1974
9.90692
15.449
13.5302
13.8714
9.2959
27.4682
21.2264
18.1396
21.2213

## Sheet: Figure 3F
Analysis Run in Prism file "Distribution TMA v Normal 20160512-with excludes.pzfx"													Assembled by:		Pedro Correa de Sampaio 05/20/16
Raw data from "20160212 Distribution_all exclusions.xlsx", "Normal Tissue Distribution 160512.xlx"													Validated Correct to Raw:		Julienne Carstens 11/29/16
Tumor	Non-Involved
0.0564334	0.315126
0.0621375	1.31042									Table Analyzed	% CytoT
0.317259	0.274812
0.304923	0.318066									Column B	Non-Involved
0.217374	0.178588									vs.	vs.
0.337945	0.578778									Column A	Tumor
0.29788	0.689953
0.0648368	0.362875									Unpaired t test with Welch's correction
0.346921	0.930542									P value	0.0009
0.306681	0.104037									P value summary	***
0.0451977	7.63756									Significantly different? (P < 0.05)	Yes
0.208768	2.28091									One- or two-tailed P value?	Two-tailed
0.214248	1.25516									Welch-corrected t, df	t=3.376 df=178.6
0.475658	0.571818
0.0846262	1.69884									How big is the difference?
1.23806	1.43221									Mean ± SEM of column A	1.738 ± 0.2305, n=132
0.137033	0.262229									Mean ± SEM of column B	0.8006 ± 0.1550, n=50
0.0523195	0.685179									Difference between means	-0.9377 ± 0.2777
0.218988	0.17697									95% confidence interval	-1.486 to -0.3896
0.448967	0.497766									R squared	0.05998
0.125839	1.66742
0.442794	0.366052									F test to compare variances
0.126617	0.114204									F,DFn, Dfd	5.836, 131, 49
0.118852	0.257762									P value	< 0.0001
0.411899	1.16776									P value summary	****
0.855717	0.253839									Significantly different? (P < 0.05)	Yes
0.517777	0.208395
0.152855	0.787829
0.308123	1.27005
1.10594	0.611067
0.2658	0.354946
2.44279	0.59164
0.332226	0.374242
0.638325	0.672834
0.613063	1.34371
0.735449	0.429564
0.35198	0.515073
0.110436	1.11075
0.318471	0.530303
0.261097	0.835344
0.126598	0.549096
0.801519	0
0.249856	0.637733
0.16513	0.528169
0.277239	0.308642
0.336939	0.699437
1.53632	0.214823
1.40611	0.897803
1.54008	0.863214
0.112867	0.305017
0.111992
0.123213
1.88206
0.77891
0.194837
0.650618
0.161644
15.0538
0.427198
0.551528
0.2334
0.549412
1.09065
0.456361
4.09117
1.11217
0.745792
1.38103
0.204983
1.20153
0.29878
0.560971
1.22925
1.15385
0.602032
4.57503
9.39092
1.87139
0.592085
1.54785
0.374933
1.52284
0.723764
5.84216
1.30154
0.757727
0.429332
2.06525
3.79655
1.60191
2.71739
0.213106
6.35179
6.63424
2.65337
1.28406
0.482846
0.709667
0.689468
0.629459
1.4275
0.681099
2.44281
3.34445
1.47826
1.17551
0.059988
0.873486
0.83113
1.31813
1.16563
4.18535
4.41276
0.641907
1.81558
1.50734
6.57748
3.42599
6.60295
0
0.991341
3.56593
6.65242
2.67257
8.81626
3.60644
6.54906
4.18776
16.4985
4.00943
8.48923
3.60825

## Sheet: Figure 3G
Analysis Run in Prism file "Distribution TMA v Normal 20160512-with excludes.pzfx"													Assembled by:		Pedro Correa de Sampaio 05/20/16
Raw data from "20160212 Distribution_all exclusions.xlsx", "Normal Tissue Distribution 160512.xlx"													Validated Correct to Raw:		Julienne Carstens 11/29/16
Tumor	Non-Involved
0	0
0	0.116482
0	0.0105697
0.00743716	0.0254453
0.00805088	0.112793							Table Analyzed	% Teff
0.0105608	0.0514469
0.0175223	0.0862441							Column B	Non-Involved
0.0216123	0.0837404							vs.	vs.
0.0216826	0.697906							Column A	Tumor
0.0219058	0.124844
0.0225989	0.191623							Unpaired t test with Welch's correction
0.026096	0.820328							P value	< 0.0001
0.0267809	0.154746							P value summary	****
0.0279799	0.0408441							Significantly different? (P < 0.05)	Yes
0.0282088	0.0772201							One- or two-tailed P value?	Two-tailed
0.0314762	0.0364122							Welch-corrected t, df	t=4.711 df=140.2
0.0342583	0
0.0348797	0.0120207							How big is the difference?
0.0386449	0.141576							Mean ± SEM of column A	0.6609 ± 0.1170, n=132
0.0399082	0							Mean ± SEM of column B	0.09973 ± 0.02225, n=50
0.0419463	0.166742							Difference between means	-0.5611 ± 0.1191
0.042851	0							95% confidence interval	-0.7966 to -0.3256
0.0452202	0.028551							R squared	0.1367
0.0457122	0.0351494
0.0457666	0.398747							F test to compare variances
0.0475398	0.0253839							F,DFn, Dfd	73.04, 131, 49
0.0517777	0.00992359							P value	< 0.0001
0.0545911	0.122249							P value summary	****
0.0560224	0.0668449							Significantly different? (P < 0.05)	Yes
0.0582072	0.0226321
0.0590668	0.177473
0.0618429	0.0257235
0.0622924	0.0129049
0.0638325	0
0.070738	0.0707214
0.0735449	0.0758054
0.0754243	0
0.0828272	0.0329924
0.0857423	0.151515
0.0870322	0.0742528
0.0886188	0.0430663
0.0949167	0
0.0960984	0.194863
0.0963259	0
0.0970335	0.0514403
0.097535	0.174859
0.0980633	0
0.104803	0.210124
0.105005	0
0.112867	0.0305018
0.121325
0.123213
0.125471
0.139804
0.146128
0.146389
0.150098
0.15361
0.177999
0.220611
0.221729
0.2254
0.226629
0.22818
0.233781
0.239177
0.2557
0.260358
0.268054
0.283998
0.29048
0.294509
0.298632
0.318302
0.326101
0.335782
0.339723
0.340252
0.373948
0.378364
0.392787
0.39884
0.402091
0.409976
0.426169
0.438684
0.463678
0.463933
0.509673
0.511247
0.543478
0.559403
0.590391
0.603113
0.625317
0.62637
0.660737
0.662356
0.671324
0.671423
0.686916
0.693262
0.697945
0.698062
0.708075
0.710771
0.719856
0.732601
0.755572
0.79088
0.894551
0.896861
0.911648
0.932294
0.955566
1.00758
1.05909
1.21525
1.23805
1.38889
1.48074
1.81258
2.01029
2.33158
2.44438
3.0921
3.21411
3.61252
6.29662
6.36792
7.25068
9.12768

## Sheet: Figure 3H
Analysis Run in Prism file "Distribution TMA v Normal 20160512-with excludes.pzfx"													Assembled by:		Pedro Correa de Sampaio 05/20/16
Raw data from "20160212 Distribution_all exclusions.xlsx", "Normal Tissue Distribution 160512.xlx"													Validated Correct to Raw:		Julienne Carstens 11/29/16
Tumor	Non-Involved
0.0846501	0
0.352113	0.101922
0.222081	0.0105697
0.0669344	0.152672
0.0966106	0.0281981								Table Analyzed	% Treg
0.211216	0.154341
0.473103	0								Column B	Non-Involved
0.0432246	0.0837404								vs.	vs.
0.0216826	0								Column A	Tumor
0.0109529	0.0208073
0.0677966	0.150561								Unpaired t test with Welch's correction
0.13048	0.480192								P value	< 0.0001
0.669523	0.0687758								P value summary	****
0.0279799	0.149762								Significantly different? (P < 0.05)	Yes
0.122238	0.366795								One- or two-tailed P value?	Two-tailed
0.356731	0.157786								Welch-corrected t, df	t=5.239 df=153.0
0.102775	0.0100857
0.0348797	0								How big is the difference?
0.360685	0.0589901								Mean ± SEM of column A	0.4501 ± 0.06216, n=132
0.189564	0.0255265								Mean ± SEM of column B	0.1097 ± 0.01899, n=50
0.125839	0.485069								Difference between means	-0.3405 ± 0.06499
0.228539	0.027115								95% confidence interval	-0.4689 to -0.2121
0.253233	0.0142755								R squared	0.1521
0.0457122	0.374927
0	0.14241								F test to compare variances
0.404088	0.0761518								F,DFn, Dfd	28.29, 131, 49
1.00104	0.0198472								P value	< 0.0001
0.229283	0.0135833								P value summary	****
0.280112	0.0802139								Significantly different? (P < 0.05)	Yes
0.0582072	0.124477
0.0295334	0.023663
0.154607	0
0.0276855	0.0129049
0.146815	0.010513
0	0.155587
0.241647	0.0631712
0.0502828	0.0908953
0.635008	0.0989772
0.159236	0.151515
0.18857	0.0185632
0.126598	0.0215332
0.210926	0
0.326735	0.106289
0.151369	0.0586854
0.152481	0.0342936
0.0266005	0.097144
0.473972	0.107411
0.663756	0.477555
0.420021	0.132802
0.1693	0.442275
0.0933271
0.295712
0.351317
0.87877
0.389674
0.235849
0.0808221
5.68356
0.462798
0.0315159
0.571829
0.126787
0.368272
0.513406
0.116891
0.167424
0.220186
0.124519
0.0315358
0.141999
0.107893
0.294509
0.118064
0.265252
0.125423
0.272823
3.51856
0.102075
0.0934871
0.223579
0.303517
0.616389
0.562927
0.444141
0.29947
0.438684
0.154559
0.598623
0.197629
0.477164
0.753459
0.266383
1.40472
0.94358
0.185905
0.250548
0.203304
0.141933
1.01606
0.713387
0.246861
0.218925
1.51221
0.364659
0.571429
0.464735
0.419916
0.211327
0.151115
0.513003
0.478901
1.15845
0.368538
0.61134
0.621118
0.225697
2.34114
0.103426
0.304083
0
0.163132
0.0473877
0.582694
0.331767
1.07113
3.51567
1.9333
0.483203
0.504607
1.88679
1.10953
0.293418

## Sheet: Figure 3I
Analysis Run in Prism file "Distribution TMA v Normal 20160512-with excludes.pzfx"													Assembled by:		Pedro Correa de Sampaio 05/20/16
Raw data from "20160212 Distribution_all exclusions.xlsx", "Normal Tissue Distribution 160512.xlx"													Validated Correct to Raw:		Julienne Carstens 11/29/16
Tumor	Non-Involved
0.0282167	0
0	0.116482
0.126904	0.0317091
0.133869	0.0127227
0	0.169189							Table Analyzed	% CD3+ other
0.0211215	0.0900322
0.105134	0.689953							Column B	Non-Involved
0.0864491	0.418702							vs.	vs.
0	0.764374							Column A	Tumor
0.0109529	0.957137
0.0677966	0.191623							Unpaired t test with Welch's correction
0.026096	0.920368							P value	0.0087
0.348152	0.171939							P value summary	**
0	0.0272294							Significantly different? (P < 0.05)	Yes
0.0564175	0							One- or two-tailed P value?	Two-tailed
0.230826	0.0242748							Welch-corrected t, df	t=2.661 df=135.1
0.565262	0
0.0523195	0.0240413							How big is the difference?
0	0.0353941							Mean ± SEM of column A	0.8983 ± 0.2762, n=132
0.229472	0							Mean ± SEM of column B	0.1577 ± 0.03487, n=50
0.251678	0.0151584							Difference between means	-0.7406 ± 0.2784
0.042851	0.0135575							95% confidence interval	-1.291 to -0.1901
0.0904405	0.0142755							R squared	0.04978
0.0914244	0.0468659
0.320366	0.797494							F test to compare variances
0.0950796	0.152304							F,DFn, Dfd	165.5, 131, 49
0.0345185	0.0297708							P value	< 0.0001
0.0327547	0.0135833							P value summary	****
0.0840336	0.0935829							Significantly different? (P < 0.05)	Yes
0.174622	0.0113161
0.147667	0.023663
0.0309215	0.0771704
0.0830565	0.0516196
0.21703	0.0315391
0	0.141443
0.052532	0.101074
0.0125707	0.0908953
0.0828272	0.0439899
0.0979912	0.0151515
0.0290107	0.185632
0.151918	0.0430663
0.0843704	0.139082
0.0576591	0.124004
0.0550433	0.234742
0.0554477	0.0171468
0.0266005	0.0777152
0.0408597	0.0107411
0.19214	0.477555
0.420021	0.0265604
0.0188111	0.137258
0.111992
0.0246427
0.752823
0.619133
2.38675
0.121991
0.0923681
33.9478
0
0.126064
0.17505
0.162006
0.269122
0.0760601
0.0584454
0.143506
0.142056
0.0339597
0.141911
0.273075
0.199187
0.378655
0.270852
1.2069
0.953217
1.11228
0.667314
3.94692
2.36834
0.593344
0.58918
0.471356
0.683554
0.409976
0.184289
0.299103
0.669758
0.284346
0.644893
1.15883
0.518775
0.825786
1.36401
0.447471
0.422511
0.798622
0.635324
0.299637
0.752971
0.293747
0.440056
0.462175
0.801344
0.104188
0.782609
0.41006
0.179964
0.309947
0.207782
0.228001
0.451794
0.597907
0.407332
0.351521
0.28667
0.354667
2.73133
0.633484
0.304083
0
0.301167
1.19654
1.95202
4.57101
3.11728
3.31599
2.17496
1.01242
4.1685
8.96226
1.29016
8.19191

## Sheet: Figure 3J
Analysis Run in Prism file "Distribution TMA v Normal 20160512-with excludes.pzfx"													Assembled by:		Pedro Correa de Sampaio 05/20/16
Raw data from "20160212 Distribution_all exclusions.xlsx", "Normal Tissue Distribution 160512.xlx"													Validated Correct to Raw:		Julienne Carstens 11/29/16
	Tumor	Non-involved			Tumor	Non-involved			Tumor	Non-involved
CD3+	0.1693	0.315126		Other	42.2222	0		FoxP3-	77.1429									statistics run in graphs in figure 2 F-I
	0.41425	1.64531			0	7.07965			100	53.3333
	0.666244	0.327661			13.0435	9.67742			63.1579	50
	0.513164	0.508906			61.9048	2.5			2.63158	14.2857
	0.322035	0.488768			67.3469	34.6154			25	80
	0.580843	0.874598			2.30947	10.2941			65.6863	25
	0.893639	1.46615			0	47.0588			100	100
	0.216123	0.949058			12.4294	44.1176			8.10811	50
	0.390286	2.39282			12.5	31.9444			50	100
	0.350493	1.20683			21.6301	79.3103			62.8571	85.7143
	0.20339	8.17137			25.6198	2.34506			13.7255	56
	0.391441	4.5018			14.1304	20.4444			71.6667	63.0769
	1.2587	1.65062			13.5593	10.4167			87.5	69.2308
	0.531617	0.789653			16.6667	3.44828			0	21.4286
	0.29149	2.14286			40	0			33.3333	17.3913
	1.8571	1.65069			46.1538	1.47059			25	18.75
	0.839329	0.272315			16.4384	0			69.2308	0
	0.174398	0.72124			5.45455	3.33333			78.5714	100
	0.618318	0.412931			8.63309	8.57143			58.8235	70.5882
	0.907912	0.523293			41.1765	0			100	0
	0.545302	2.3344			22.4852	0.649351			76	25.5814
	0.757035	0.406724			24.5081	3.33333			46.7949	0
	0.515511	0.171306			0	8.33333			50	66.6667
	0.3017	0.714704			0	6.55738			7.69231	8.57143
	0.778032	2.50641			4.7619	31.8182			23.3333	73.6842
	1.40243	0.507679			14.8148	30			35	25
	1.60511	0.267937			6.77966	11.1111			10.5263	33.3333
	0.469484	0.937245			63.0435	1.44928			76.9231	90
	0.728291	1.51069			76.5625	6.19469			27.2727	45.4545								Compare each cell mean with the other cell mean in that column.
	1.39697	0.769492			14.6919	1.47059			31.5789	15.3846
	0.502067	0.579744			3.125	4.08163			66.6667	88.2353								Number of families	1
	2.69017	0.694534			28.8136	11.1111			41.6667	100								Number of comparisons per family	3
	0.50526	0.451671			30.303	11.4286			50	50								Alpha	0.05
	1.066	0.714886			0	4.41176			50	0
	0.683801	1.71146			24.7706	8.26446			50	31.25								Sidak's multiple comparisons test	Mean Diff.	95% CI of diff.	Significant?	Summary
	1.10317	0.669615			0	15.0943			0	54.5455
	0.490258	0.696864			11.7789	13.0435			92.1569	0								Tumor - Non-involved
	0.911099	1.2867			8.74317	3.4188			43.6364	25								Other	3.466	-3.764 to 10.70	No	ns
	0.66144	0.848485			24.1935	1.78571			26.3158	50								CD8+	-20.8	-28.03 to -13.57	Yes	****
	0.565709	1.11379			8	16.6667			60.6557	80								CD4+	19.16	11.93 to 26.39	Yes	****
	0.493733	0.656761			69.0909	6.55738			80	66.6667
	1.19173	0.139082			0	100			9.67742
	0.730348	1.06289			46.1395	11.6667			87.5433	64.7059								Test details	Mean 1	Mean 2	Mean Diff.	SE of diff.	N1	N2	t	DF
	0.467869	0.821596			15.2318	28.5714			64	0
	0.582201	0.411523			11.4441	4.16667			41.9048	60								Tumor - Non-involved
	0.487675	1.04916			33.3333	7.40741			25	64.2857								Other	17.65	14.18	3.466	3.019	132	50	1.148	540
	2.14922	0.332975			6.66667	3.22581			16.6667	0								CD8+	46.69	67.49	-20.8	3.019	132	50	6.891	540
	2.36681	2.06304			35.4839	23.1482			56.4103	30.5556								CD4+	35.66	16.5	19.16	3.019	132	50	6.348	540
	2.48512	1.02258			30.9091	2.5974			51.7241	0
	0.413845	0.915053			26.087	15			10	6.45161
	0.438637				19.0476				65
	0.566782				14.5631				27.9412
	3.11167				9.52381				38.8889
	2.41662				6.97674				19.2308
	3.11739				5.12821				31.5789
	1.15485				14.0461				29.5918									Compare each cell mean with the other cell mean in that column.
	0.484932				1.2987				66.6667
	54.8387				1.90114				17.1429									Number of families	1
	1.068				30.7692				41.1765									Number of comparisons per family	2
	0.92972				12.7273				48.4849									Alpha	0.05
	1.20201				27.6596				3.84615
	1.0636				19.3548				18.75									Sidak's multiple comparisons test	Mean Diff.	95% CI of diff.	Significant?	Summary
	1.95467				24.058				39.785
	1.27401				4.54545				40									Tumor - Non-involved
	4.50029				21.4912				31.1475									FoxP3-	4.609	-6.235 to 15.45	No	ns
	1.66228				16.5217				82.3529									FoxP3+	-4.609	-15.45 to 6.235	No	ns
	1.36373				7.89474				22.7273
	1.79986				15.6626				39.2857
	0.646484				18.068				97.4522									Test details	Mean 1	Mean 2	Mean Diff.	SE of diff.	N1	N2	t	DF
	1.9006				3.63636				4.7619
	0.89634				4.34783				29.4118									Tumor - Non-involved
	1.52865				20.1778				69.5312									FoxP3-	48.99	44.38	4.609	4.828	132	48	0.9546	356
	1.9168				1.14942				28.5714									FoxP3+	51.01	55.62	-4.609	4.828	132	48	0.9546	356
	2.9443				7.79221				60.6061
	2.00677				5.18602				38.9937
	6.29591				9.09091				11.5385
	13.9165				13.7681				38.0952
	6.26063				16.9014				20
	3.42786				30				50
	2.74314				6.67727				71.2121
	1.66042				10.6796				83.3333
	3.00943				20.3593				30.303
	2.37234				29.4118				66.6667
	7.10625				7.11238				86.7284
	2.21147				21.9512				89.4737
	1.9342				15.7088				73.5632
	1.71733				47.5				72.2222
	3.41215				22.2222				72.9167
	5.14874				0				27.7778
	3.74915				15.4639				50
	4.5331				38.6024				96.8855
	1.86468				40.991				54.5455
	9.71091				22.1053				55.3398
	8.62841				11.7647				3.57143
	3.88711				14.8515				60.4651
	2.9596				10.8911				88.2023
	1.98221				19.0476				0
	1.81359				1.88679				67.6471
	3.12982				26.9841				71.4286
	2.30802				8.11808				13.6364
	2.80133				5.76923				48
	2.05546				8.33333				43.662
	5.45431				10.4167				53.7313
	4.51136				15.1057				65.1316
	3.54037				12.5252				72.0588
	2.76107				7.07965				31.0345
	1.37972				17.6667				55.1724
	2.12736				10.2564				90.0763
	1.9456				3.59897				80.2817
	2.85002				11.5385				16.6667
	2.99087				13.8554				60.396
	6.83857				8.33333				58.7302
	6.10028				15.6794				62.4413
	2.53706				39				75
	3.67893				10.5634				38.2979
	3.09528				11.4583				81.6993
	12.709				17.4328				77.5281
	5.37815				5.66038				15.7895
	8.44918				14.3678				66.6667
	1.38889				2.15054				4.91803
	2.93638				5.97015				30.7692
	6.62244				10.8696				77.0833
	11.1974				25.5319				56.5217
	9.90692				14.5695				77.6119
	15.449				2.5641				60
	13.5302				11.7647				38.8889
	13.8714				44.2857				67.7419
	9.2959				17.5439				15.1515
	27.4682				32.0513				76.4706
	21.2264				4.79512				8.80503
	18.1396				25.2747				17.3913
	21.2213				15.1757				92.5806
CK8+	51.2698	29.5318		CD8+	18.8889	100		FoxP3+	22.8571
	36.0812	41.8171			0	79.646			0	46.6667
	26.7925	28.6333			4.34783	83.871			36.8421	50
	49.1968	31.4504			27.451	62.5			97.3684	85.7143
	68.5533	37.2403			16.3265	36.5385			75	20
	33.8051	24.3859			74.1339	66.1765			34.3137	75
	32.0133	5.34713			89.6552	47.0588			0	0
	30.5165	17.4599			66.6667	38.2353			91.8919	50
	25	8.27517			79.1667	38.8889			50	0
	23.9102	13.067			56.4263	8.62069			37.1429	14.2857
	10.9604	30.1807			32.2314	93.4673			86.2745	44
	22.4948	15.8664			64.1304	50.6667			28.3333	36.9231
	16.9256	15.6465			59.322	76.0417			12.5	30.7692
	76.4829	22.0967			33.3333	72.4138			100	78.5714
	34.9412	23.1853			30	79.2793			66.6667	82.6087
	24.7823	34.2275			23.0769	86.7647			75	81.25
	63.1723	53.5653			65.7534	96.2963			30.7692	100
	38.42	22.3104			69.0909	95			21.4286	0
	40.6029	7.1614			66.9065	42.8571			41.1765	29.4118
	24.0846	26.1391			52.9412	95.1219			0	100
	24.4127	26.982			33.1361	71.4286			24	74.4186
	20.6256	24.8102			26.6547	90			53.2051	100
	17.654	47.2377			88.8889	66.6667			50	33.3333
	49.6617	50.9666			67.5	36.0656			92.3077	91.4286
	12.357	23.6115			66.6667	46.5909			76.6667	26.3158
	29.9263	46.1226			48.1482	50			65	75
	27.8391	23.6281			61.017	77.7778			89.4737	66.6667
	49.1975	31.2279			29.8913	84.058			23.0769	10
	8.57143	26.8048			6.25	84.0708			72.7273	54.5455
	14.2608	22.1342			44.7867	79.4118			68.421	84.6154
	36.6509	47.3261			87.5	61.2245			33.3333	11.7647
	16.4811	20.0772			30.5085	85.1852			58.3333	0
	59.33	32.6236			39.3939	82.8571			50	50
	71.3711	38.5303			89.4737	94.1176			50	100
	40.8394	32.6026			36.6972	78.5124			50	68.75
	26.3606	40.2022			15	64.1509			100	45.4545
	28.4475	33.4949			63.7019	73.913			7.84314	100
	34.4837	34.565			61.2022	86.3248			56.3636	75
	33.072	10.9242			60.4839	62.5			73.6842	50
	29.9246	37.0522			46.25	75			39.3443	20
	54.2474	46.4686			17.2727	83.6066			20	33.3333
	26.3763	32.128			35.4167	0			90.3226
	44.0515	21.7183			26.9767	60			12.4567	35.2941
	18.123	26.2911			51.6556	64.2857			36	100
	35.3618	33.6591			59.9455	75			58.0952	40
	29.6329	40.373			22.2222	66.6667			75	35.7143
	26.9102	41.2567			53.3333	64.5161			83.3333	100
	20.8821	37.383			22.5806	43.5185			43.5898	69.4444
	11.0256	30.8898			42.7273	84.4156			48.2759	100
	16.7983	37.8222			59.4203	33.3333			90	93.5484
	40.7933				33.3333				35
	32.6762				19.4175				72.0588
	22.7353				47.6191				61.1111
	57.9189				32.5581				80.7692
	31.0278				46.1538				68.421
	15.9157				65.4088				70.4082
	22.3993				90.9091				33.3333
	1.99693				71.4829				82.8571
	20.8615				25.641				58.8235
	36.2906				27.2727				51.5151
	30.3186				17.0213				96.1539
	35.9794				29.0323				81.25
	29.7309				22.029				60.215
	12.5689				27.2727				60
	7.89012				51.7544				68.8525
	49.1988				39.1304				17.6471
	36.0608				34.2105				77.2727
	45.0872				50.6024				60.7143
	11.1794				53.8462				2.54777
	14.473				58.1818				95.2381
	45.5888				21.7391				70.5882
	48.531				57.0667				30.4688
	59.2472				90.8046				71.4286
	50.1989				49.3507				39.3939
	51.9754				76.8884				61.0063
	8.49948				12.1212				88.4615
	8.62655				55.7971				61.9048
	23.3413				61.9718				80
	31.3493				30				50
	45.7305				72.337				28.7879
	27.9593				42.7184				16.6667
	19.8695				59.8802				69.697
	19.1797				52.9412				33.3333
	14.1783				46.7994				13.2716
	47.0859				31.7073				10.5263
	28.8534				50.9579				26.4368
	30.225				30				27.7778
	15.9084				33.3333				27.0833
	8.40441				40				72.2222
	15.7805				39.1753				50
	37.3024				17.003				3.11448
	43.3138				39.1892				45.4545
	32.7972				41.7544				44.6602
	24.1537				33.3333				96.4286
	26.9562				42.5743				39.5349
	21.187				45.0495				11.7978
	31.2325				47.6191				100
	18.3883				76.7296				32.3529
	2.71251				43.3862				28.5714
	15.3168				59.4096				86.3636
	39.3904				82.2115				52
	48.1513				60.5263				56.338
	11.3481				54.6875				46.2687
	36.9556				38.9728				34.8684
	20.4099				73.7374				27.9412
	42.947				67.2566				68.9655
	27.4145				72.6667				44.8276
	31.375				33.7607				9.92366
	25.765				78.1491				19.7183
	14.2145				42.3077				83.3333
	22.1379				25.3012				39.604
	10.9865				58.8542				41.2698
	13.6262				47.2125				37.5587
	7.07627				25				25
	21.7869				56.338				61.7021
	20.1677				48.6979				18.3007
	0.334448				59.4102				22.4719
	32.4241				58.4906				84.2105
	5.62554				63.2184				33.3333
	21.2963				32.2581				95.082
	9.68754				35.8209				69.2308
	35.5053				68.2609				22.9167
	21.7345				25.5319				43.4783
	21.445				41.0596				22.3881
	7.03104				71.7949				40
	19.7144				35.2941				61.1111
	4.42243				11.4286				32.2581
	3.0833				24.5614				84.8485
	4.93638				24.359				23.5294
	63.6793				67.4804				91.195
	3.80596				49.4505				82.6087
	16.7407				60.0639				7.41936
Normal	0.620768	58.2533		CD4+	38.8889	0
	0	26.8492			100	13.2743
	0.444162	64.3061			82.6087	6.45161
	3.26491	54.2112			10.6443	35
	13.8475	34.8623			16.3265	28.8462
	0.0211215	37.7749			23.5566	23.5294
	3.4519	66.6667			10.3448	5.88235
	7.91009	62.8611			20.904	17.6471
	0	78.9133			8.33333	29.1667
	1.73056	74.4486			21.9436	12.069
	0.451977	33.4793			42.1488	4.1876
	0	44.938			21.7391	28.8889
	0.321371	67.5034			27.1186	13.5417
	3.42753	68.3458			50	24.1379
	3.48848	46.5251			30	20.7207
	0.472143	38.6576			30.7692	11.7647
	0.959233	32.6273			17.8082	3.7037
	0.296477	68.3375			25.4546	1.66667
	2.18987	69.5965			24.4604	48.5714
	0.478899	62.7186			5.88235	4.87805
	0.377517	51.6295			44.3787	27.9221
	0.114269	71.0141			48.8372	6.66667
	1.42896	45.4532			11.1111	25
	1.88334	9.00996			32.5	57.377
	0.457666	54.9986			28.5714	21.5909
	0.166389	28.6585			37.037	20
	0.362444	62.1316			32.2034	11.1111
	1.98712	58.7748			7.06522	14.4927
	0.364146	25.8021			17.1875	9.73451
	3.72526	45.83			40.5213	19.1177
	4.10514	48.4027			9.375	34.6939
	0.309215	72.0257			40.678	3.7037
	10.2367	54.0328			30.303	5.71429
	5.31086	55.9609			10.5263	1.47059
	5.8241	44.3564			38.5321	13.2231
	32.6014	38.8629			85	20.7547
	0.301697	50.659			24.5192	13.0435
	0.0276091	42.6482			30.0546	10.2564
	4.32386	67.1212			15.3226	35.7143
	32.0714	41.2103			45.75	8.33333
	2.69654	33.3333			13.6364	9.83606
	4.72474	48.6092			64.5833	0
	0.211417	54.9513			26.8837	28.3333
	0.344021	28.169			33.1126	7.14286
	5.03188	57.7161			28.6104	20.8333
	7.89147	32.8735			44.4444	25.9259
	0.441285	22.9968			40	32.2581
	0.489083	26.4183			41.9355	33.3333
	0.0700035	56.2683			26.3636	12.987
	2.85929	46.1492			14.4927	51.6667
	2.67849				47.6191
	0.763923				66.0194
	0.150565				42.8571
	1.57779				60.4651
	3.06868				48.718
	3.84678				20.5451
	7.77046				7.79221
	0.614439				26.616
	0.462798				43.5898
	4.68011				60
	0.291749				55.3192
	0.852293				51.6129
	1.55807				53.913
	1.19795				68.1818
	2.80538				26.7544
	2.2961				44.3478
	0.454578				57.8947
	5.16188				33.7349
	34.1533				28.0859
	1.19061				38.1818
	0.398373				73.913
	1.732				22.7556
	6.76436				8.04598
	0.596817				42.8571
	2.2827				17.9256
	0.608604				78.7879
	0.194128				30.4348
	2.04151				21.1268
	3.98878				40
	4.72096				20.9857
	3.30298				46.6019
	1.30529				19.7605
	0.0402091				17.6471
	0.0341647				46.0882
	0.0230362				46.3415
	2.85145				33.3333
	7.59059				22.5
	2.37953				44.4444
	5.00312				60
	3.0334				45.3608
	1.3587				44.3946
	0.825786				19.8198
	0.427524				36.1403
	1.78988				54.902
	3.5998				42.5743
	3.93047				44.0594
	0.152478				33.3333
	0.110393				21.3836
	1.94139				29.6296
	3.14729				32.4723
	5.46313				12.0192
	2.919				31.1404
	0.749645				34.8958
	19.0352				45.9215
	0.310559				13.7374
	2.4877				25.6637
	0.719856				9.66667
	1.04255				55.9829
	0.113336				18.2519
	0.448878				46.1538
	0.26204				60.8434
	0.186846				32.8125
	1.95907				37.108
	2.47593				36
	1.64835				33.0986
	0.604546				39.8438
	0				23.157
	6.52876				35.8491
	1.10773				22.4138
	0.925926				65.5914
	2.96148				58.209
	2.51155				20.8696
	0.165097				48.9362
	3.40982				44.3709
	2.04614				25.641
	0.574852				52.9412
	0.821653				44.2857
	0.644271				57.8947
	0.131637				43.5898
	0				27.7245
	0.567669				25.2747
	0.959556				24.7604
Other	47.9402	11.8998
	63.5046	29.6884
	72.0971	6.7329
	47.0251	13.8295
	17.2772	27.4086
	65.593	36.9646
	63.6411	26.5201
	61.3573	18.7299
	74.6097	10.4187
	74.0088	11.2776
	88.3842	28.1686
	77.1138	34.6939
	81.4944	15.1995
	19.5579	8.76787
	61.2788	28.1467
	72.8885	25.4643
	35.0291	13.5351
	61.1092	8.63085
	56.5889	22.8292
	74.5286	10.619
	74.6644	19.0541
	78.5031	3.76898
	80.4016	7.13776
	48.1532	39.3087
	86.4073	18.8835
	68.5049	24.7113
	70.1933	13.9724
	48.3459	9.06004
	90.3361	45.8824
	80.617	31.2663
	58.7419	3.69143
	80.5195	7.20257
	29.928	12.892
	22.252	4.79394
	52.6527	21.3296
	39.9349	20.2653
	70.7605	15.1492
	64.5776	21.5001
	61.9427	21.1061
	37.4383	20.6237
	42.5624	19.5413
	67.7072	19.1238
	55.0067	22.2675
	81.0651	44.7183
	59.0241	8.21331
	61.9879	25.7043
	70.4993	35.4135
	76.262	34.1356
	86.4193	11.8194
	79.9285	15.1136
	56.0896
	65.9931
	74.0025
	38.0867
	62.7862
	79.0826
	69.3453
	42.5499
	77.6077
	58.0996
	68.1877
	62.1047
	66.7564
	84.9591
	84.8042
	46.8429
	62.1209
	47.9511
	54.0208
	82.4358
	53.1164
	48.2084
	32.0717
	46.26
	43.7351
	84.596
	77.2628
	68.3566
	61.234
	46.8054
	67.0773
	75.8158
	78.4077
	78.6812
	50.6796
	66.3609
	60.4671
	78.2999
	81.4437
	77.4369
	56.8058
	53.9957
	57.0643
	65.428
	65.5569
	71.923
	66.6328
	79.6877
	92.2163
	79.2279
	52.3452
	46.8742
	82.448
	39.4978
	75.7391
	51.8043
	70.4859
	65.4551
	72.1761
	82.4866
	74.6092
	81.9881
	78.3144
	87.9107
	72.8858
	76.1325
	86.9565
	55.669
	84.8175
	76.3889
	84.4146
	55.3607
	66.903
	65.2382
	75.4738
	66.1806
	80.8845
	86.9765
	67.4638
	15.0943
	77.4868
	61.0785
