# Supplementary material for: Spatial computation of intratumoral T cells correlates with survival of patients with pancreatic cancer
Source: Nat Commun. 2017 Apr 27;8:15095. doi: 10.1038/ncomms15095 (PMC5414182; doi:10.1038/ncomms15095)
Supplement: Supplementary Data 2 — Source data pertaining to Figure 4A-I. The values and statistics used to generate each panel are separated into individual tabs of the spreadsheet. Note: Each line represents the values per patient unless indicated otherwise. [file ncomms15095-s2.xlsx]

## Sheet: Figure 4A
Analysis Run in Prism file "20160211_Survival_all exclusions.pzfx"						Assembled by:		Julienne Carstens 03-14-2016
Raw Data from file "20160211_Survival_all exclusions.xlsx"						Validated Correct to Raw:		Pedro Correa de Sampaio 03/14/16
	Survival	Low T-cell	High T-cell			Comparison of Survival Curves
	27.5836	1
	64.2411	1				Log-rank (Mantel-Cox) test
	32.7123	1				Chi square	6.737
	5.2274	1				df	1
	29.6548	0				P value	0.0094
	26.5315	1				P value summary	**
	5.29315	1				Are the survival curves sig different?	Yes
	12.4931	1
	10.389	1				Gehan-Breslow-Wilcoxon test
	12.6904	1				Chi square	6.145
	56.7452	1				df	1
	21.2055	1				P value	0.0132
	5.42466	1				P value summary	*
	0.427397	0				Are the survival curves sig different?	Yes
	25.4137	1
	18.9041	1				Median survival
	12.0986	1				Low T-cell	18.9
	74.8274	1				High T-cell	33.14
	13.4137	1				Ratio (and its reciprocal)	0.5704	1.753
	20.9425	1				95% CI of ratio	0.3818 to 0.8523	1.173 to 2.619
	7.6274	1
	4.17534	1				Hazard Ratio (Mantel-Haenszel)	A/B	B/A
	16.8657	1				Ratio (and its reciprocal)	1.719	0.5816
	9.89589	1				95% CI of ratio	1.142 to 2.589	0.3863 to 0.8757
	9.30411	1
	26.2685	0				Hazard Ratio (logrank)	A/B	B/A
	17.6877	1				Ratio (and its reciprocal)	1.685	0.5933
	14.0384	0				95% CI of ratio	1.145 to 2.581	0.3874 to 0.8732
	4.17534	1
	7.69315	0
	17.9507	1					Low T-cell	High T-cell
	33.4685	0				Number of rows	132	132
	12.9534	1				# of blank lines	66	66
	33.6986	1				# rows with impossible data	0	0
	128.844	0				# censored subjects	14	22
	29.4247	1				# deaths/events	52	44
	9.0411	0
	12.7233	1				Median survival	18.9041	33.1397
	13.3808	1
	37.1178	1
	69.5014	1
	36.2301	1
	25.3151	1
	15.8795	1
	21.2055	1
	31.6274	1
	8.21918	1
	78.0493	0
	43.2	1
	7.69315	1
	7.79178	0
	11.6712	1
	11.6384	1
	17.1945	1
	14.5973	1
	12.6904	1
	11.1123	0
	27.4849	1
	16.6027	0
	9.50137	1
	41.1616	0
	25.6767	1
	20.2521	1
	152.745	0
	9.6	1
	10.7507	1
	15.5507		1
	44.1206		1
	26.8931		1
	17.7534		1
	61.3808		0
	7.52877		1
	18.937		1
	34.4877		1
	35.0466		1
	11.3096		1
	33.1397		1
	41.3918		1
	16.8		0
	137.26		0
	23.3753		1
	25.2164		1
	22.389		1
	60.5918		0
	105.666		0
	9.99452		1
	13.4466		1
	27.1233		0
	78.3781		1
	10.4548		0
	40.6027		1
	76.4383		0
	27.3534		0
	51.6822		1
	4.66849		0
	67.7589		1
	16.0438		1
	8.38356		1
	21.7644		1
	29.3589		1
	25.611		0
	10.6521		1
	72.3288		0
	10.1589		1
	21.8301		1
	41.5562		0
	5.29315		1
	18.5096		0
	24.9863		1
	20.1863		1
	32.811		0
	38.8603		1
	6.18082		1
	10.389		1
	18.3781		1
	63.2219		0
	35.9014		0
	70.948		0
	96.263		0
	9.96164		1
	21.7644		0
	5.81918		1
	71.4082		0
	26.5973		1
	14.6301		1
	41.1945		0
	14.4329		1
	44.2521		1
	22.5206		1
	33.4356		1
	8.12055		1
	65.1616		1

## Sheet: Figure 4B
Analysis Run in Prism file "20160211_Survival_all exclusions.pzfx"						Assembled by:		Julienne Carstens 03-14-2016
Raw Data from file "20160211_Survival_all exclusions.xlsx"						Validated Correct to Raw:		Pedro Correa de Sampaio 03/14/16
	Survival	Low Cyto T	High Cyto T			Comparison of Survival Curves
	12.6904	1
	32.7123	1				Log-rank (Mantel-Cox) test
	64.2411	1				Chi square	8.29
	27.5836	1				df	1
	14.5973	1				P value	0.004
	21.2055	1				P value summary	**
	5.2274	1				Are the survival curves sig different?	Yes
	29.6548	0
	25.3151	1				Gehan-Breslow-Wilcoxon test
	5.42466	1				Chi square	4.831
	56.7452	1				df	1
	26.5315	1				P value	0.028
	17.6877	1				P value summary	*
	9.30411	1				Are the survival curves sig different?	Yes
	13.4137	1
	16.8657	1				Median survival
	13.3808	1				Low Cyto T	18.94
	25.4137	1				High Cyto T	27.48
	18.9041	1				Ratio (and its reciprocal)	0.689	1.451
	0.427397	0				95% CI of ratio	0.4608 to 1.030	0.9707 to 2.170
	16.0438	1
	17.9507	1				Hazard Ratio (Mantel-Haenszel)	A/B	B/A
	12.6904	1				Ratio (and its reciprocal)	1.834	0.5454
	15.5507	1				95% CI of ratio	1.214 to 2.771	0.3609 to 0.8240
	11.6712	1
	5.29315	1				Hazard Ratio (logrank)	A/B	B/A
	7.69315	0				Ratio (and its reciprocal)	1.776	0.563
	7.79178	0				95% CI of ratio	1.221 to 2.754	0.3631 to 0.8191
	29.4247	1
	26.2685	0					Low Cyto T	High Cyto T
	20.9425	1				Number of rows	132	132
	4.17534	1				# of blank lines	66	66
	37.1178	1				# rows with impossible data	0	0
	69.5014	1				# censored subjects	13	23
	4.17534	1				# deaths/events	53	43
	12.4931	1
	128.844	0				Median survival	18.937	27.4849
	12.9534	1
	33.4685	0
	7.6274	1
	12.0986	1
	14.0384	0
	10.389	1
	74.8274	1
	41.1616	0
	12.7233	1
	8.21918	1
	20.2521	1
	9.0411	0
	36.2301	1
	11.6384	1
	9.89589	1
	18.937	1
	9.50137	1
	21.2055	1
	15.8795	1
	16.6027	0
	29.3589	1
	34.4877	1
	33.6986	1
	16.8	0
	31.6274	1
	60.5918	0
	43.2	1
	35.0466	1
	8.38356	1
	9.6		1
	23.3753		1
	78.0493		0
	17.1945		1
	17.7534		1
	25.2164		1
	7.69315		1
	61.3808		0
	27.4849		1
	11.3096		1
	10.4548		0
	7.52877		1
	11.1123		0
	25.6767		1
	40.6027		1
	27.3534		0
	13.4466		1
	44.1206		1
	26.8931		1
	10.7507		1
	76.4383		0
	41.3918		1
	78.3781		1
	152.745		0
	137.26		0
	27.1233		0
	25.611		0
	4.66849		0
	51.6822		1
	33.1397		1
	22.389		1
	9.99452		1
	72.3288		0
	10.6521		1
	38.8603		1
	67.7589		1
	21.7644		1
	105.666		0
	20.1863		1
	10.1589		1
	21.7644		0
	5.29315		1
	41.5562		0
	24.9863		1
	10.389		1
	26.5973		1
	22.5206		1
	18.5096		0
	33.4356		1
	21.8301		1
	18.3781		1
	96.263		0
	32.811		0
	6.18082		1
	63.2219		0
	9.96164		1
	14.6301		1
	71.4082		0
	35.9014		0
	70.948		0
	5.81918		1
	44.2521		1
	14.4329		1
	41.1945		0
	65.1616		1
	8.12055		1

## Sheet: Figure 4C
Analysis Run in Prism file "20160211_Survival_all exclusions.pzfx"						Assembled by:		Julienne Carstens 03-14-2016
Raw Data from file "20160211_Survival_all exclusions.xlsx"						Validated Correct to Raw:		Pedro Correa de Sampaio 03/14/16
	Survival	Low Teff	High Teff			Comparison of Survival Curves
	12.9534	1
	21.2055	1				Log-rank (Mantel-Cox) test
	27.5836	1				Chi square	4.505
	4.17534	1				df	1
	5.29315	1				P value	0.0338
	14.0384	0				P value summary	*
	37.1178	1				Are the survival curves sig different?	Yes
	5.2274	1
	10.389	1				Gehan-Breslow-Wilcoxon test
	12.4931	1				Chi square	3.791
	32.7123	1				df	1
	12.6904	1				P value	0.0515
	11.6712	1				P value summary	ns
	9.89589	1				Are the survival curves sig different?	No
	29.6548	0
	10.7507	1				Median survival
	13.3808	1				Low Teff	21.21
	64.2411	1				High Teff	29.36
	7.69315	0				Ratio (and its reciprocal)	0.7223	1.384
	36.2301	1				95% CI of ratio	0.4831 to 1.080	0.9259 to 2.070
	9.30411	1
	9.0411	0				Hazard Ratio (Mantel-Haenszel)	A/B	B/A
	16.8657	1				Ratio (and its reciprocal)	1.549	0.6456
	26.5315	1				95% CI of ratio	1.034 to 2.320	0.4311 to 0.9671
	12.7233	1
	27.4849	1				Hazard Ratio (logrank)	A/B	B/A
	9.50137	1				Ratio (and its reciprocal)	1.538	0.6501
	25.4137	1				95% CI of ratio	1.036 to 2.316	0.4317 to 0.9656
	128.844	0
	11.1123	0					Low Teff	High Teff
	20.9425	1				Number of rows	132	132
	105.666	0				# of blank lines	66	66
	7.6274	1				# rows with impossible data	0	0
	31.6274	1				# censored subjects	13	23
	33.6986	1				# deaths/events	53	43
	78.0493	0
	74.8274	1				Median survival	21.2055	29.3589
	25.3151	1
	33.4685	0
	26.2685	0
	13.4137	1
	7.69315	1
	29.4247	1
	0.427397	0
	4.17534	1
	12.0986	1
	33.1397	1
	137.26	0
	22.389	1
	56.7452	1
	5.42466	1
	17.6877	1
	67.7589	1
	25.2164	1
	16.0438	1
	43.2	1
	18.9041	1
	65.1616	1
	8.21918	1
	15.8795	1
	7.79178	0
	21.2055	1
	7.52877	1
	11.6384	1
	21.8301	1
	25.6767	1
	17.1945		1
	152.745		0
	17.9507		1
	44.1206		1
	69.5014		1
	16.6027		0
	26.8931		1
	40.6027		1
	34.4877		1
	6.18082		1
	41.1945		0
	38.8603		1
	29.3589		1
	9.99452		1
	41.1616		0
	51.6822		1
	23.3753		1
	63.2219		0
	41.3918		1
	17.7534		1
	20.2521		1
	21.7644		1
	18.5096		0
	72.3288		0
	5.29315		1
	15.5507		1
	9.96164		1
	70.948		0
	10.1589		1
	76.4383		0
	18.937		1
	9.6		1
	8.38356		1
	16.8		0
	27.1233		0
	35.0466		1
	20.1863		1
	41.5562		0
	25.611		0
	13.4466		1
	14.5973		1
	11.3096		1
	61.3808		0
	78.3781		1
	27.3534		0
	18.3781		1
	32.811		0
	60.5918		0
	10.6521		1
	4.66849		0
	71.4082		0
	24.9863		1
	35.9014		0
	12.6904		1
	10.4548		0
	10.389		1
	5.81918		1
	21.7644		0
	14.4329		1
	26.5973		1
	14.6301		1
	96.263		0
	8.12055		1
	33.4356		1
	44.2521		1
	22.5206		1

## Sheet: Figure 4D
Analysis Run in Prism file "20160211_Survival_all exclusions.pzfx"						Assembled by:		Julienne Carstens 03-14-2016
Raw Data from file "20160211_Survival_all exclusions.xlsx"						Validated Correct to Raw:		Pedro Correa de Sampaio 03/14/16
	Survival	Low Treg	High Treg			Comparison of Survival Curves
	12.6904	1
	12.7233	1				Log-rank (Mantel-Cox) test
	33.6986	1				Chi square	3.793
	12.4931	1				df	1
	10.389	1				P value	0.0515
	12.0986	1				P value summary	ns
	7.6274	1				Are the survival curves sig different?	No
	9.89589	1
	20.9425	1				Gehan-Breslow-Wilcoxon test
	15.8795	1				Chi square	2.524
	17.9507	1				df	1
	64.2411	1				P value	0.1121
	5.2274	1				P value summary	ns
	26.5315	1				Are the survival curves sig different?	No
	10.389	1
	74.8274	1				Median survival
	11.1123	0				Low Treg	21.21
	4.17534	1				High Treg	26.6
	32.7123	1				Ratio (and its reciprocal)	0.7973	1.254
	18.9041	1				95% CI of ratio	0.5336 to 1.191	0.8395 to 1.874
	27.5836	1
	5.42466	1				Hazard Ratio (Mantel-Haenszel)	A/B	B/A
	29.3589	1				Ratio (and its reciprocal)	1.494	0.6692
	5.29315	1				95% CI of ratio	0.9975 to 2.239	0.4467 to 1.003
	38.8603	1
	13.3808	1				Hazard Ratio (logrank)	A/B	B/A
	24.9863	1				Ratio (and its reciprocal)	1.484	0.6737
	69.5014	1				95% CI of ratio	0.9990 to 2.235	0.4474 to 1.001
	21.8301	1
	26.8931	1					Low Treg	High Treg
	29.6548	0				Number of rows	132	132
	152.745	0				# of blank lines	66	66
	34.4877	1				# rows with impossible data	0	0
	9.30411	1				# censored subjects	14	22
	13.4137	1				# deaths/events	52	44
	21.2055	1
	12.6904	1				Median survival	21.2055	26.5973
	9.6	1
	44.1206	1
	31.6274	1
	61.3808	0
	0.427397	0
	4.17534	1
	20.2521	1
	105.666	0
	33.4685	0
	10.4548	0
	25.6767	1
	56.7452	1
	10.1589	1
	26.2685	0
	36.2301	1
	18.5096	0
	18.937	1
	7.69315	1
	14.0384	0
	11.3096	1
	35.0466	1
	17.1945	1
	12.9534	1
	9.99452	1
	4.66849	0
	9.0411	0
	25.4137	1
	43.2	1
	78.0493	0
	27.1233		0
	76.4383		0
	16.8657		1
	40.6027		1
	15.5507		1
	6.18082		1
	128.844		0
	22.5206		1
	16.6027		0
	17.6877		1
	41.3918		1
	41.1616		0
	35.9014		0
	29.4247		1
	21.7644		0
	67.7589		1
	21.2055		1
	10.7507		1
	7.69315		0
	41.5562		0
	7.52877		1
	32.811		0
	16.0438		1
	27.4849		1
	14.5973		1
	22.389		1
	17.7534		1
	63.2219		0
	8.21918		1
	13.4466		1
	37.1178		1
	33.1397		1
	72.3288		0
	27.3534		0
	96.263		0
	8.12055		1
	78.3781		1
	11.6384		1
	23.3753		1
	25.611		0
	7.79178		0
	5.81918		1
	21.7644		1
	60.5918		0
	51.6822		1
	10.6521		1
	25.3151		1
	137.26		0
	11.6712		1
	16.8		0
	5.29315		1
	25.2164		1
	70.948		0
	9.50137		1
	8.38356		1
	14.4329		1
	44.2521		1
	18.3781		1
	9.96164		1
	20.1863		1
	33.4356		1
	14.6301		1
	71.4082		0
	26.5973		1
	41.1945		0
	65.1616		1

## Sheet: Figure 4E
Analysis Run in Prism file "20160211_Survival_all exclusions.pzfx"						Assembled by:		Julienne Carstens 03-14-2016
Raw Data from file "20160211_Survival_all exclusions.xlsx"						Validated Correct to Raw:		Pedro Correa de Sampaio 03/14/16
	Survival	Low CD3+	High CD3+			Comparison of Survival Curves
	12.6904	1
	9.89589	1				Log-rank (Mantel-Cox) test
	5.29315	1				Chi square	0.1641
	33.6986	1				df	1
	21.2055	1				P value	0.6854
	7.69315	0				P value summary	ns
	8.21918	1				Are the survival curves sig different?	No
	10.389	1
	12.4931	1				Gehan-Breslow-Wilcoxon test
	74.8274	1				Chi square	0.163
	56.7452	1				df	1
	14.0384	0				P value	0.6864
	17.6877	1				P value summary	ns
	12.6904	1				Are the survival curves sig different?	No
	12.0986	1
	27.5836	1				Median survival
	26.2685	0				Low CD3+	25.32
	105.666	0				High CD3+	24.99
	25.4137	1				Ratio (and its reciprocal)	1.013	0.987
	152.745	0				95% CI of ratio	0.6788 to 1.512	0.6613 to 1.473
	9.50137	1
	33.1397	1				Hazard Ratio (Mantel-Haenszel)	A/B	B/A
	9.0411	0				Ratio (and its reciprocal)	1.087	0.9202
	64.2411	1				95% CI of ratio	0.7267 to 1.625	0.6154 to 1.376
	78.0493	0
	0.427397	0				Hazard Ratio (logrank)	A/B	B/A
	4.17534	1				Ratio (and its reciprocal)	1.086	0.921
	29.6548	0				95% CI of ratio	0.7284 to 1.621	0.6168 to 1.373
	29.4247	1
	21.8301	1
	32.7123	1					Low CD3+	High CD3+
	11.6384	1				Number of rows	132	132
	25.3151	1				# of blank lines	66	66
	7.6274	1				# rows with impossible data	0	0
	128.844	0				# censored subjects	16	20
	7.69315	1				# deaths/events	50	46
	5.2274	1
	16.8657	1				Median survival	25.3151	24.9863
	26.5315	1
	18.9041	1
	27.4849	1
	33.4685	0
	41.5562	0
	37.1178	1
	5.42466	1
	43.2	1
	15.8795	1
	12.9534	1
	4.17534	1
	17.9507	1
	17.1945	1
	25.6767	1
	20.9425	1
	13.4137	1
	21.2055	1
	11.1123	0
	7.79178	0
	14.5973	1
	41.3918	1
	137.26	0
	69.5014	1
	61.3808	0
	31.6274	1
	78.3781	1
	36.2301	1
	10.7507	1
	9.30411		1
	7.52877		1
	26.8931		1
	44.1206		1
	21.7644		1
	10.6521		1
	16.8		0
	17.7534		1
	9.6		1
	10.4548		0
	35.9014		0
	11.3096		1
	12.7233		1
	11.6712		1
	60.5918		0
	4.66849		0
	16.6027		0
	32.811		0
	63.2219		0
	13.4466		1
	22.389		1
	10.1589		1
	27.1233		0
	70.948		0
	27.3534		0
	35.0466		1
	51.6822		1
	5.29315		1
	13.3808		1
	41.1616		0
	9.99452		1
	18.3781		1
	25.2164		1
	24.9863		1
	18.937		1
	18.5096		0
	41.1945		0
	20.2521		1
	23.3753		1
	67.7589		1
	8.38356		1
	25.611		0
	76.4383		0
	20.1863		1
	15.5507		1
	34.4877		1
	96.263		0
	6.18082		1
	72.3288		0
	10.389		1
	40.6027		1
	44.2521		1
	9.96164		1
	5.81918		1
	14.6301		1
	29.3589		1
	16.0438		1
	71.4082		0
	14.4329		1
	26.5973		1
	38.8603		1
	8.12055		1
	21.7644		0
	22.5206		1
	33.4356		1
	65.1616		1

## Sheet: Figure 4F
Analysis Run in Prism file "20160211_Survival_all exclusions.pzfx"						Assembled by:		Julienne Carstens 03-14-2016
Raw Data from file "20160211_Survival_all exclusions.xlsx"						Validated Correct to Raw:		Pedro Correa de Sampaio 03/14/16
	Survival	Low Teff/Treg	High Teff/Treg			Comparison of Survival Curves
	12.9534	1
	21.2055	1				Log-rank (Mantel-Cox) test
	27.5836	1				Chi square	0.1082
	65.1616	1				df	1
	37.1178	1				P value	0.7422
	11.6712	1				P value summary	ns
	14.0384	0				Are the survival curves sig different?	No
	9.50137	1
	5.29315	1				Gehan-Breslow-Wilcoxon test
	10.7507	1				Chi square	0.381
	41.1945	0				df	1
	7.69315	0				P value	0.5371
	4.17534	1				P value summary	ns
	27.4849	1				Are the survival curves sig different?	No
	25.3151	1
	137.26	0				Median survival
	25.2164	1				Low Teff/Treg	25.22
	16.8657	1				High Teff/Treg	24.99
	9.0411	0				Ratio (and its reciprocal)	1.009	0.9909
	128.844	0				95% CI of ratio	0.6720 to 1.516	0.6598 to 1.488
	12.6904	1
	33.1397	1				Hazard Ratio (Mantel-Haenszel)	A/B	B/A
	36.2301	1				Ratio (and its reciprocal)	1.071	0.9338
	29.6548	0				95% CI of ratio	0.7122 to 1.610	0.6211 to 1.404
	25.4137	1
	22.389	1				Hazard Ratio (logrank)	A/B	B/A
	29.4247	1				Ratio (and its reciprocal)	1.071	0.9341
	78.0493	0				95% CI of ratio	0.7125 to 1.609	0.6214 to 1.403
	9.30411	1
	13.3808	1					Low Teff/Treg	High Teff/Treg
	32.7123	1				Number of rows	129	129
	67.7589	1				# of blank lines	67	62
	16.0438	1				# rows with impossible data	0	0
	8.21918	1				# censored subjects	17	19
	7.79178	0				# deaths/events	45	48
	105.666	0
	17.6877	1				Median survival	25.2164	24.9863
	9.96164	1
	31.6274	1
	11.6384	1
	7.69315	1
	71.4082	0
	26.2685	0
	20.1863	1
	5.2274	1
	33.4685	0
	7.52877	1
	43.2	1
	4.17534	1
	0.427397	0
	70.948	0
	51.6822	1
	8.38356	1
	56.7452	1
	13.4137	1
	23.3753	1
	5.29315	1
	18.3781	1
	21.7644	1
	26.5973	1
	63.2219	0
	16.8	0
	11.1123		0
	9.89589		1
	17.7534		1
	16.6027		0
	64.2411		1
	26.5315		1
	10.389		1
	72.3288		0
	17.1945		1
	40.6027		1
	6.18082		1
	25.611		0
	41.1616		0
	5.42466		1
	41.3918		1
	25.6767		1
	74.8274		1
	60.5918		0
	13.4466		1
	10.6521		1
	78.3781		1
	14.6301		1
	9.99452		1
	14.5973		1
	21.2055		1
	18.9041		1
	27.3534		0
	41.5562		0
	20.9425		1
	21.8301		1
	44.1206		1
	12.4931		1
	152.745		0
	15.5507		1
	7.6274		1
	14.4329		1
	32.811		0
	76.4383		0
	26.8931		1
	18.5096		0
	34.4877		1
	69.5014		1
	27.1233		0
	20.2521		1
	35.0466		1
	18.937		1
	38.8603		1
	10.1589		1
	33.4356		1
	5.81918		1
	11.3096		1
	12.0986		1
	29.3589		1
	35.9014		0
	4.66849		0
	9.6		1
	61.3808		0
	44.2521		1
	15.8795		1
	21.7644		0
	96.263		0
	17.9507		1
	10.4548		0
	24.9863		1
	8.12055		1
	22.5206		1
	10.389		1

## Sheet: Figure 4G
Analysis Run in SPSS file "Survial all excluded by image.sav", "TMA cell count correlations by image 20161021.spv", "TMA cell count regression graphs by image 20160212.spv"
Raw Data from file "20160211_Survival_all exclusions.JC.xlsx"
Per Core	Teff	Treg										Assembled by:		Julienne Carstens 03-14-2016
	10	3										Validated Correct to Raw:		Pedro Correa de Sampaio 03/14/16
	5	14
	16	13		Correlations
	2	6				T eff	T reg
				T eff	Pearson Correlation	1	.372**
	12	13			Sig. (2-tailed)		0
	9	20			N	189	180
	3	56		T reg	Pearson Correlation	.372**	1
	1	25			Sig. (2-tailed)	0
	175	78			N	180	194
	3			** Correlation is significant at the 0.01 level (2-tailed).
	2	2
	1	37
	27	8
	19	42
	4	1
	11	13
	2	2
	2	1
	10	10
	34	16
	3	8
	16	26
	93	38
	3	58
	5	12
	114	22
	23	11
	3	12
	1	5
	3
	1	3
	1	2
	2	13
	1	21
	1	2
		7
	21	10
		14
	2	4
	509	577
	26	17
	12	7
	10	14
	1	1
	1	11
		9
	2	5
	1	3
	451	61
	111	25
	40	14
	117	7
	7	10
	6
	13	24
	120	56
	12	3
	4	2
	1044	18
	107	19
	3
	2	1
	3	4
	46	1
	48	7
	27	9
	10	3
	1
		36
	111	36
	17	14
	7	6
	1
	4	1
	5	3
	1	10
	48	9
		17
	26	8
	4	9
	14	20
	5	2
	21	8
	8	23
	2
	2	2
		8
	1	27
	4	12
	1	16
	1	13
	34
	14	4
	104	9
	4	19
	3	2
	3	2
	37	11
	17	2
	153	4
		8
	3	8
	5	4
	37	5
		18
	3	10
	13	3
	9	19
	40	16
	287	23
	6	25
	6	2
	46	5
	6	10
	11	17
	7	44
	3	8
	4	15
	3	13
	9	45
	7	17
	2	3
	3	5
	91	33
		3
	1	9
	40	26
	49	12
	8	6
	24	31
	4	8
	16	6
	39	51
	23	46
	5	13
	1	1
	29	69
	4	5
	9	2
	16	42
	38	75
	16	17
	66	29
	1	6
	1	15
	30	25
	71	31
	28	22
	4	10
	3	1
	40	8
	37	26
	11	41
	8	8
	8	10
	24	8
	2	12
	3	9
	2	11
	1	2
	39	12
	25	11
	3	23
		10
	43	7
	28	290
		3
	24	29
	33	17
	18	7
	8	6
	5	17
	21	35
	23	26
	6	13
	10	11
	115	17
	47	28
	14	12
	19	10
	3	7
	6	42
	68	70
		5
	7	5
	2
		1
	7	11
	57	14
	16	29
	26	13
	187	8
	66	28
		1
	14	1
	4	1
	2	8
	14	19
	22	12
	3	10
	4	3
	1	2
	1	15

## Sheet: Figure 4H
Analysis Run in SPSS file "Survial all excluded by image.sav", "TMA cell count correlations by image 20161021.spv", "TMA cell count regression graphs by image 20160212.spv"
Raw Data from file "20160211_Survival_all exclusions.JC.xlsx"
												Assembled by:		Julienne Carstens 03-14-2016
Per Core	Teff	CytoT										Validated Correct to Raw:		Pedro Correa de Sampaio 03/14/16
	10	55
	5	75
	16	218
	2	7		Correlations
		1				Cyto T	T eff
	12	171		Cyto T	Pearson Correlation	1	.527**
	9	51			Sig. (2-tailed)		0
	3	110			N	202	187
	1	8		T eff	Pearson Correlation	.527**	1
	175	586			Sig. (2-tailed)	0
	3	56			N	187	189
	2	34		** Correlation is significant at the 0.01 level (2-tailed).
	1	98
	27	17
	19	118
	4	14
	11	33
	2	3
	2	9
	10	80
	34	100
	3	4
	16	77
	93	242
	3	30
	5	5
	114	443
	23	122
	3	44
	1	8
	3	26
	1	3
	1	3
	2	25
	1	93
	1
		41
	21	8
		20
	2	1
	509	595
	26	43
	12	1
	10	18
	1	16
	1	21
		11
	2	79
	1	2
	451	520
	111	138
	40	161
	117	21
	7	8
	6	4
	13	70
	120	201
	12	19
	4	70
	1044	277
	107	178
	3
	2	8
	3	5
	46	143
	48	122
	27	25
	10	34
	1	4
		62
	111	123
	17	77
	7	10
	1	9
	4	11
	5	37
	1	24
	48	341
		3
	26	19
	4	33
	14	47
	5	25
	21	23
	8	35
	2	65
	2	3
		8
	1	17
	4	9
	1	5
	1	15
	34	21
	14	32
	104	47
	4	45
	3	22
	3	6
	37	157
	17	13
	153	301
		15
	3	16
	5	5
	37	40
		6
	3	11
	13	20
	9	18
	40	82
	287	752
	6	18
	6	6
	46	50
	6	12
	11	42
	7	39
	3	38
	4	32
	3	16
	9	172
	7	41
	2	35
	3	4
	91	451
		8
	1	19
	40	76
	49	52
	8	4
	24	112
	4	15
	16	78
	39	359
	23	323
	5	12
	1	19
	29	312
	4	5
	9	9
	16	88
	38	101
	16	15
	66	311
	1	10
	1	27
	30	111
	71	100
	28	29
	4	14
	3	6
	40	44
	37	113
	11	18
	8	2
	8	29
	24	49
	2	10
	3	4
	2	5
	1	4
	39	95
	25	38
	3	4
		38
	43	139
	28	774
		2
	24	34
	33	85
	18	68
	8	42
	5	13
	21	101
	23	119
	6	18
	10	34
	115	153
	47	33
	14	9
	19	15
	3	6
	6	3
	68	73
		7
	7	3
	2	25
		3
	7	12
	57	304
	16	25
	26	55
	187	138
	66	152
		1
	14	34
	4	3
	2	3
	14	44
	22	61
	3	19
	4	7
	1	16
	1	20

## Sheet: Figure 4I
Analysis Run in SPSS file "Survial all excluded by image.sav", "TMA cell count correlations by image 20161021.spv", "TMA cell count regression graphs by image20160212.spv". 161021 aSMA Collagen medium threshold.pzfx
Raw Data from file "20160211_Survival_all exclusions.JC.xlsx"
												Assembled by:		Julienne Carstens 03-14-2016
per core	CytoT	Treg										Validated Correct to Raw:		Pedro Correa de Sampaio 03/14/16
	55	3
	75	14		Correlations
	218	13				Cyto T	T reg
	7	6		Cyto T	Pearson Correlation	1	.561**
	1				Sig. (2-tailed)		0
	171	13			N	202	193
	51	20		T reg	Pearson Correlation	.561**	1
	110	56			Sig. (2-tailed)	0
	8	25			N	193	194
	586	78		** Correlation is significant at the 0.01 level (2-tailed).
	56
	34	2
	98	37
	17	8
	118	42
	14	1
	33	13
	3	2
	9	1
	80	10
	100	16
	4	8
	77	26
	242	38
	30	58
	5	12
	443	22
	122	11
	44	12
	8	5
	26
	3	3
	3	2
	25	13
	93	21
		2
	41	7
	8	10
	20	14
	1	4
	595	577
	43	17
	1	7
	18	14
	16	1
	21	11
	11	9
	79	5
	2	3
	520	61
	138	25
	161	14
	21	7
	8	10
	4
	70	24
	201	56
	19	3
	70	2
	277	18
	178	19
	8	1
	5	4
	143	1
	122	7
	25	9
	34	3
	4
	62	36
	123	36
	77	14
	10	6
	9
	11	1
	37	3
	24	10
	341	9
	3	17
	19	8
	33	9
	47	20
	25	2
	23	8
	35	23
	65
	3	2
	8	8
	17	27
	9	12
	5	16
	15	13
	21
	32	4
	47	9
	45	19
	22	2
	6	2
	157	11
	13	2
	301	4
	15	8
	16	8
	5	4
	40	5
	6	18
	11	10
	20	3
	18	19
	82	16
	752	23
	18	25
	6	2
	50	5
	12	10
	42	17
	39	44
	38	8
	32	15
	16	13
	172	45
	41	17
	35	3
	4	5
	451	33
	8	3
	19	9
	76	26
	52	12
	4	6
	112	31
	15	8
	78	6
	359	51
	323	46
	12	13
	19	1
	312	69
	5	5
	9	2
	88	42
	101	75
	15	17
	311	29
	10	6
	27	15
	111	25
	100	31
	29	22
	14	10
	6	1
	44	8
	113	26
	18	41
	2	8
	29	10
	49	8
	10	12
	4	9
	5	11
	4	2
	95	12
	38	11
	4	23
	38	10
	139	7
	774	290
	2	3
	34	29
	85	17
	68	7
	42	6
	13	17
	101	35
	119	26
	18	13
	34	11
	153	17
	33	28
	9	12
	15	10
	6	7
	3	42
	73	70
	7	5
	3	5
	25
	3	1
	12	11
	304	14
	25	29
	55	13
	138	8
	152	28
	1	1
	34	1
	3	1
	3	8
	44	19
	61	12
	19	10
	7	3
	16	2
	20	15
