# Supplementary material for: Spatial computation of intratumoral T cells correlates with survival of patients with pancreatic cancer
Source: Nat Commun. 2017 Apr 27;8:15095. doi: 10.1038/ncomms15095 (PMC5414182; doi:10.1038/ncomms15095)
Supplement: Supplementary Data 3 — Source data pertaining to Figure 5C-G. Each tab of the spreadsheet contains the values and statistics used to generate each of the survival panels in the figure. Note: Each line represents the values per patient. [file ncomms15095-s3.xlsx]

## Sheet: Figure 5C
Analysis Run in Prism file "AUC 20um Survival.pzfx"						Assembled by:		Julienne Carstens 03-14-2016
Raw Data from file "AUC&Clinical_Variables.xlsx"						Validated Correct to Raw:		Pedro Correa de Sampaio 03/14/16
	Months	Low All T-Cells	High All T-Cells			Comparison of Survival Curves
	32.7	1
	11.1	0				Log-rank (Mantel-Cox) test
	27.6	1				Chi square	0.04732
	12.7	1				df	1
	17.7	1				P value	0.8278
	71.4	0				P value summary	ns
	12.7	1				Are the survival curves sig different?	No
	41.4	1
	33.7	1				Gehan-Breslow-Wilcoxon test
	21.8	0				Chi square	0.03304
	8.2	1				df	1
	11.7	1				P value	0.8558
	18.5	0				P value summary	ns
	6.2	1				Are the survival curves sig different?	No
	51.7	1
	15.9	1				Median survival
	16.6	0				Low All T-Cells	26.5
	18	1				High All T-Cells	21.8
	5.3	1				Ratio (and its reciprocal)	1.216	0.8226
	22.5	1				95% CI of ratio	0.8147 to 1.814	0.5513 to 1.227
	8.1	1
	26.6	1				Hazard Ratio (Mantel-Haenszel)	A/B	B/A
	36.2	1				Ratio (and its reciprocal)	1.046	0.9564
	5.8	1				95% CI of ratio	0.6995 to 1.563	0.6398 to 1.430
	61.4	0
	20.2	1				Hazard Ratio (logrank)	A/B	B/A
	7.5	1				Ratio (and its reciprocal)	1.045	0.9567
	4.2	1				95% CI of ratio	0.7006 to 1.561	0.6408 to 1.427
	7.7	1
	38.9	1					Low All T-Cells	High All T-Cells
	5.4	1				Number of rows	132	132
	16.9	1				# of blank lines	66	66
	4.7	0				# rows with impossible data	0	0
	152.7	0				# censored subjects	19	17
	76.4	0				# deaths/events	47	49
	10.2	1
	10.5	0				Median survival	26.5	21.8
	10	1
	9	0
	33.1	1
	7.7	0
	67.8	1
	10.4	1
	4.2	1
	74.8	1
	10.7	1
	27.4	0
	40.6	1
	14.6	1
	11.3	1
	22.4	1
	12.5	1
	72.3	0
	27.1	0
	25.7	1
	29.7	0
	78.4	1
	33.4	1
	32.8	0
	44.3	1
	13.4	1
	35.9	0
	25.3	1
	26.5	1
	33.5	0
	35	1
	9.3		1
	26.9		1
	29.4		1
	9.6		1
	14.4		1
	25.6		0
	9.5		1
	7.6		1
	10		1
	70.9		0
	69.5		1
	25		1
	41.2		0
	0.4		0
	13		1
	18.4		1
	15.6		1
	41.6		0
	34.5		1
	44.1		1
	78		0
	17.2		1
	21.2		1
	25.4		1
	17.8		1
	29.4		1
	31.6		1
	64.2		1
	21.2		1
	41.2		0
	137.3		0
	23.4		1
	25.2		1
	21.8		1
	43.2		1
	27.5		1
	56.7		1
	5.3		1
	9.9		1
	18.9		1
	10.8		1
	12.7		1
	5.2		1
	21.8		1
	16.8		0
	10.4		1
	63.2		0
	8.4		1
	14		0
	13.4		1
	7.8		0
	26.3		0
	11.6		1
	105.7		0
	18.9		1
	37.1		1
	96.3		0
	20.9		1
	13.4		1
	16		1
	20.3		1
	60.6		0
	12.1		1
	65.2		1
	128.8		0
	14.6		1

## Sheet: Figure 5D
Analysis Run in Prism file "AUC 20um Survival.pzfx"						Assembled by:		Julienne Carstens 03-14-2016
Raw Data from file "AUC&Clinical_Variables.xlsx"						Validated Correct to Raw:		Pedro Correa de Sampaio 03/14/16
	Months	Low Other T	High Other T			Comparison of Survival Curves
	12.7	1
	32.7	1				Log-rank (Mantel-Cox) test
	25.3	1				Chi square	0.6644
	56.7	1				df	1
	11.1	0				P value	0.415
	29.4	1				P value summary	ns
	29.7	0				Are the survival curves sig different?	No
	27.6	1
	5.2	1				Gehan-Breslow-Wilcoxon test
	21.2	1				Chi square	0.05274
	12.7	1				df	1
	17.7	1				P value	0.8184
	71.4	0				P value summary	ns
	12.7	1				Are the survival curves sig different?	No
	20.9	1
	9.3	1				Median survival
	64.2	1				Low Other T	25.4
	4.2	1				High Other T	23.4
	33.7	1				Ratio (and its reciprocal)	1.085	0.9213
	51.7	1				95% CI of ratio	0.7270 to 1.621	0.6170 to 1.376
	6.2	1
	7.7	1				Hazard Ratio (Mantel-Haenszel)	A/B	B/A
	16.9	1				Ratio (and its reciprocal)	0.8457	1.182
	74.8	1				95% CI of ratio	0.5653 to 1.265	0.7903 to 1.769
	8.2	1
	15.9	1				Hazard Ratio (logrank)	A/B	B/A
	18	1				Ratio (and its reciprocal)	0.8476	1.18
	7.7	0				95% CI of ratio	0.5668 to 1.262	0.7925 to 1.764
	36.2	1
	9	0					Low Other T	High Other T
	0.4	0				Number of rows	132	132
	12.5	1				# of blank lines	66	66
	25.4	1				# rows with impossible data	0	0
	67.8	1				# censored subjects	21	15
	9.5	1				# deaths/events	45	51
	33.5	0
	78	0				Median survival	25.4	23.4
	13	1
	27.5	1
	5.3	1
	10.4	1
	9.9	1
	21.8	1
	105.7	0
	37.1	1
	14	0
	26.3	0
	128.8	0
	7.5	1
	21.8	0
	41.4	1
	152.7	0
	61.4	0
	5.4	1
	20.2	1
	70.9	0
	33.1	1
	10.5	0
	18.9	1
	16.8	0
	35.9	0
	11.6	1
	63.2	0
	96.3	0
	14.6	1
	12.1	1
	13.4		1
	11.7		1
	16		1
	65.2		1
	4.2		1
	25.7		1
	10.2		1
	26.5		1
	22.4		1
	7.6		1
	23.4		1
	25.2		1
	10.8		1
	13.4		1
	33.4		1
	10.7		1
	137.3		0
	41.2		0
	43.2		1
	27.4		0
	72.3		0
	5.8		1
	78.4		1
	76.4		0
	5.3		1
	22.5		1
	38.9		1
	26.6		1
	16.6		0
	10		1
	41.2		0
	26.9		1
	14.4		1
	27.1		0
	32.8		0
	29.4		1
	35		1
	31.6		1
	18.5		0
	10.4		1
	14.6		1
	4.7		0
	40.6		1
	8.1		1
	17.2		1
	21.2		1
	9.6		1
	25.6		0
	11.3		1
	69.5		1
	34.5		1
	18.4		1
	25		1
	44.3		1
	41.6		0
	18.9		1
	8.4		1
	15.6		1
	13.4		1
	44.1		1
	21.8		1
	10		1
	17.8		1
	60.6		0
	20.3		1
	7.8		0

## Sheet: Figure 5E
Analysis Run in Prism file "AUC 20um Survival.pzfx"						Assembled by:		Julienne Carstens 03-14-2016
Raw Data from file "AUC&Clinical_Variables.xlsx"						Validated Correct to Raw:		Pedro Correa de Sampaio 03/14/16
	Months	Low Cyto T	High Cyto T		Comparison of Survival Curves
	12.7	1
	32.7	1			Log-rank (Mantel-Cox) test
	25.3	1			Chi square	4.29
	56.7	1			df	1
	11.1	0			P value	0.0383
	29.4	1			P value summary	*
	29.7	0			Are the survival curves sig different?	Yes
	27.6	1
	5.2	1			Gehan-Breslow-Wilcoxon test
	21.2	1			Chi square	3.804
	12.7	1			df	1
	17.7	1			P value	0.0511
	71.4	0			P value summary	ns
	12.7	1			Are the survival curves sig different?	No
	20.9	1
	9.3	1			Median survival
	64.2	1			Low Cyto T	20.9
	4.2	1			High Cyto T	26.9
	33.7	1			Ratio (and its reciprocal)	0.777	1.287
	51.7	1			95% CI of ratio	0.5200 to 1.161	0.8615 to 1.923
	6.2	1
	7.7	1			Hazard Ratio (Mantel-Haenszel)	A/B	B/A
	16.9	1			Ratio (and its reciprocal)	1.536	0.6512
	74.8	1			95% CI of ratio	1.023 to 2.304	0.4340 to 0.9772
	8.2	1
	15.9	1			Hazard Ratio (logrank)	A/B	B/A
	18	1			Ratio (and its reciprocal)	1.52	0.6581
	7.7	0			95% CI of ratio	1.026 to 2.298	0.4351 to 0.9747
	36.2	1
	7.5	1				Low Cyto T	High Cyto T
	21.8	0			Number of rows	132	132
	41.4	1			# of blank lines	66	66
	152.7	0			# rows with impossible data	0	0
	61.4	0			# censored subjects	14	22
	5.4	1			# deaths/events	52	44
	20.2	1
	33.1	1			Median survival	20.9	26.9
	10.5	0
	16.8	0
	35.9	0
	14.6	1
	13.4	1
	11.7	1
	16	1
	65.2	1
	4.2	1
	25.7	1
	10.2	1
	5.8	1
	76.4	0
	5.3	1
	22.5	1
	38.9	1
	26.6	1
	16.6	0
	10	1
	14.4	1
	18.5	0
	4.7	0
	8.1	1
	9.6	1
	11.3	1
	44.3	1
	15.6	1
	44.1	1
	17.8	1
	9		0
	0.4		0
	12.5		1
	25.4		1
	67.8		1
	9.5		1
	33.5		0
	78		0
	13		1
	27.5		1
	5.3		1
	10.4		1
	9.9		1
	21.8		1
	105.7		0
	37.1		1
	14		0
	26.3		0
	128.8		0
	70.9		0
	18.9		1
	11.6		1
	63.2		0
	96.3		0
	12.1		1
	26.5		1
	22.4		1
	7.6		1
	23.4		1
	25.2		1
	10.8		1
	13.4		1
	33.4		1
	10.7		1
	137.3		0
	41.2		0
	43.2		1
	27.4		0
	72.3		0
	78.4		1
	41.2		0
	26.9		1
	27.1		0
	32.8		0
	29.4		1
	35		1
	31.6		1
	10.4		1
	14.6		1
	40.6		1
	17.2		1
	21.2		1
	25.6		0
	69.5		1
	34.5		1
	18.4		1
	25		1
	41.6		0
	18.9		1
	8.4		1
	13.4		1
	21.8		1
	10		1
	60.6		0
	20.3		1
	7.8		0

## Sheet: Figure 5F
Analysis Run in Prism file "AUC 20um Survival.pzfx"						Assembled by:		Julienne Carstens 03-14-2016
Raw Data from file "AUC&Clinical_Variables.xlsx"						Validated Correct to Raw:		Pedro Correa de Sampaio 03/14/16
	Months	Low Teff	High Teff			Comparison of Survival Curves
	36.2	1
	26.5	1				Log-rank (Mantel-Cox) test
	14	0				Chi square	2.06
	105.7	0				df	1
	12.7	1				P value	0.1513
	37.1	1				P value summary	ns
	74.8	1				Are the survival curves sig different?	No
	21.8	1
	51.7	1				Gehan-Breslow-Wilcoxon test
	9	0				Chi square	2.229
	16.9	1				df	1
	7.6	1				P value	0.1354
	25.2	1				P value summary	ns
	10.2	1				Are the survival curves sig different?	No
	32.7	1
	78	0				Median survival
	5.3	1				Low Teff	22.4
	4.2	1				High Teff	26.9
	25.3	1				Ratio (and its reciprocal)	0.8327	1.201
	12.5	1				95% CI of ratio	0.5574 to 1.244	0.8038 to 1.794
	15.9	1
	8.2	1				Hazard Ratio (Mantel-Haenszel)	A/B	B/A
	25.4	1				Ratio (and its reciprocal)	1.343	0.7449
	0.4	0				95% CI of ratio	0.8979 to 2.007	0.4982 to 1.114
	56.7	1
	7.7	1				Hazard Ratio (logrank)	A/B	B/A
	11.1	0				Ratio (and its reciprocal)	1.339	0.7468
	29.4	1				95% CI of ratio	0.8991 to 2.005	0.4989 to 1.112
	29.7	0
	27.6	1
	33.5	0					Low Teff	High Teff
	25.7	1				Number of rows	132	132
	26.3	0				# of blank lines	66	66
	13.4	1				# rows with impossible data	0	0
	27.5	1				# censored subjects	14	22
	13.4	1				# deaths/events	52	44
	9.9	1
	33.7	1				Median survival	22.4	26.9
	5.2	1
	21.2	1
	12.7	1
	18	1
	128.8	0
	10.4	1
	7.7	0
	17.7	1
	71.4	0
	12.7	1
	23.4	1
	4.2	1
	22.4	1
	11.7	1
	6.2	1
	67.8	1
	20.9	1
	16	1
	9.5	1
	10.8	1
	13	1
	9.3	1
	64.2	1
	65.2	1
	33.4	1
	10.7	1
	137.3	0
	41.2	0
	7.5		1
	21.8		0
	43.2		1
	27.4		0
	72.3		0
	5.8		1
	78.4		1
	76.4		0
	5.3		1
	41.4		1
	22.5		1
	152.7		0
	38.9		1
	61.4		0
	26.6		1
	16.6		0
	10		1
	41.2		0
	26.9		1
	14.4		1
	5.4		1
	27.1		0
	32.8		0
	29.4		1
	35		1
	31.6		1
	20.2		1
	18.5		0
	10.4		1
	14.6		1
	4.7		0
	40.6		1
	70.9		0
	8.1		1
	17.2		1
	33.1		1
	21.2		1
	9.6		1
	25.6		0
	11.3		1
	10.5		0
	18.9		1
	69.5		1
	34.5		1
	18.4		1
	25		1
	16.8		0
	44.3		1
	41.6		0
	35.9		0
	18.9		1
	8.4		1
	15.6		1
	13.4		1
	44.1		1
	21.8		1
	10		1
	17.8		1
	11.6		1
	63.2		0
	96.3		0
	60.6		0
	20.3		1
	7.8		0
	14.6		1
	12.1		1

## Sheet: Figure 5G
Analysis Run in Prism file "AUC 20um Survival.pzfx"						Assembled by:		Julienne Carstens 03-14-2016
Raw Data from file "AUC&Clinical_Variables.xlsx"						Validated Correct to Raw:		Pedro Correa de Sampaio 03/14/16
	Months	Low Treg	High Treg
	12.7	1				Comparison of Survival Curves
	32.7	1
	56.7	1				Log-rank (Mantel-Cox) test
	11.1	0				Chi square	2.289
	27.6	1				df	1
	5.2	1				P value	0.1303
	12.7	1				P value summary	ns
	17.7	1				Are the survival curves sig different?	No
	71.4	0
	12.7	1				Gehan-Breslow-Wilcoxon test
	20.9	1				Chi square	1.737
	9.3	1				df	1
	64.2	1				P value	0.1875
	33.7	1				P value summary	ns
	74.8	1				Are the survival curves sig different?	No
	8.2	1
	15.9	1				Median survival
	18	1				Low Treg	21.8
	13.4	1				High Treg	26.9
	16	1				Ratio (and its reciprocal)	0.8104	1.234
	65.2	1				95% CI of ratio	0.5420 to 1.212	0.8253 to 1.845
	4.2	1
	12.5	1				Hazard Ratio (Mantel-Haenszel)	A/B	B/A
	67.8	1				Ratio (and its reciprocal)	1.364	0.7334
	10.4	1				95% CI of ratio	0.9124 to 2.038	0.4907 to 1.096
	9.9	1
	21.8	1				Hazard Ratio (logrank)	A/B	B/A
	105.7	0				Ratio (and its reciprocal)	1.361	0.7347
	26.5	1				95% CI of ratio	0.9135 to 2.035	0.4913 to 1.095
	22.4	1
	7.6	1
	33.4	1					Low Treg	High Treg
	61.4	0				Number of rows	132	132
	14.6	1				# of blank lines	66	66
	38.9	1				# rows with impossible data	0	0
	18.5	0				# censored subjects	13	23
	9.6	1				# deaths/events	53	43
	18.9	1
	12.1	1				Median survival	21.8	26.9
	29.4	1
	10.4	1
	25	1
	18.9	1
	20.3	1
	11.7	1
	36.2	1
	14.6	1
	7.5	1
	72.3	0
	33.5	0
	78.4	1
	25.3	1
	5.8	1
	32.8	0
	4.2	1
	40.6	1
	8.1	1
	4.7	0
	10.7	1
	41.4	1
	152.7	0
	26.6	1
	10.5	0
	9	0
	22.5	1
	21.8	0
	16.6		0
	25.6		0
	20.2		1
	14		0
	44.3		1
	51.7		1
	7.7		0
	16.9		1
	27.4		0
	13.4		1
	33.1		1
	34.5		1
	0.4		0
	96.3		0
	5.4		1
	10.2		1
	27.1		0
	137.3		0
	70.9		0
	9.5		1
	5.3		1
	21.2		1
	7.7		1
	10		1
	78		0
	29.7		0
	13		1
	18.4		1
	41.2		0
	31.6		1
	17.2		1
	60.6		0
	7.8		0
	21.2		1
	10.8		1
	44.1		1
	6.2		1
	25.2		1
	8.4		1
	26.9		1
	10		1
	41.6		0
	17.8		1
	76.4		0
	25.4		1
	11.3		1
	21.8		1
	63.2		0
	5.3		1
	29.4		1
	69.5		1
	35		1
	26.3		0
	43.2		1
	27.5		1
	15.6		1
	41.2		0
	25.7		1
	14.4		1
	11.6		1
	35.9		0
	37.1		1
	128.8		0
	23.4		1
	16.8		0
	13.4		1
