# Supplementary material for: Spatial computation of intratumoral T cells correlates with survival of patients with pancreatic cancer
Source: Nat Commun. 2017 Apr 27;8:15095. doi: 10.1038/ncomms15095 (PMC5414182; doi:10.1038/ncomms15095)
Supplement: Supplementary Data 4 — Source data pertaining to Figure 6B-C and E-P. Each tab of the spreadsheet contains the values and statistics used to generate the indicated panels in the figure. Note: Each line represents the values per patient. [file ncomms15095-s4.xlsx]

## Sheet: Figure 6B
Analysis Run in Prism file "160513 Stroma within 20um.pzfx"										Assembled by:	Pedro Correa de Sampaio 05/20/16
Raw data from "Summary aSMA and Collagen by patient- Dalu 20160513.v2.xlsx"										Validated Correct to Raw:	Julienne Carstens 05-25-16
	Cyto T low	Cyto T High
	587.58
	1599.2
	3169.2									Table Analyzed	aSMA Gray within 20um LH AUC
	29837
	3449.6									Column B	Cyto T High
	2894.3									vs.	vs.
	2177.3									Column A	Cyto T low
	4507
	3236									Unpaired t test with Welch's correction
	626.39									P value	0.6694
	1243.9									P value summary	ns
	558.14									Significantly different? (P < 0.05)	No
										One- or two-tailed P value?	Two-tailed
	2225.6									Welch-corrected t, df	t=0.4283 df=91.70
	2253.7
	3727.4									How big is the difference?
	2324.5									Mean ± SEM of column A	5348 ± 1451, n=55
	2940.7									Mean ± SEM of column B	4618 ± 892.5, n=66
	1172.9									Difference between means	-729.6 ± 1703
	755.53									95% confidence interval	-4113 to 2654
	11032									R squared	0.001997
	2942.6
	7964.5									F test to compare variances
										F,DFn, Dfd	2.202, 54, 65
	1557.8									P value	0.0025
										P value summary	**
	6999.8									Significantly different? (P < 0.05)	Yes
	2828.7
	2057.4
	200.73
	1773
	1429.3
	1071.8
	3287
	11530
	2326.1
	2687.9
	4342.5
	2094
	6472.9
	0
	7696.3
	3917.4
	1210.7
	12096
	84.071
	817.75
	1016.5
	6780.7
	74168
	398.63
	1986.6
	16867
	2764.4
	503.33
	3746.2
	15839
	2367.1
		10584
		13499
		2208.6
		6690
		23.952
		1907.3
		799.34
		3350.8
		2084.1
		8568.6
		2013.3
		1980.3
		12665
		759.1
		4868.2
		1139.6
		242.29
		2468.3
		2026.4
		47015
		671.84
		2989.8
		1332.6
		1839
		3302.8
		956.66
		2657.8
		598.77
		1237.5
		4217.4
		6119
		57.871
		1851
		88.692
		841.08
		14923
		5522
		990.29
		7497.4
		10354
		4896.9
		1857.3
		14.631
		2141.4
		915.12
		2924.1
		841.08
		3581.5
		4127
		2212.5
		4905.4
		3848.6
		1602.6
		11673
		11166
		597.7
		313.4
		10599
		2495.5
		2770.7
		2094.6
		0
		3705.1
		1016.7
		994.47
		30582

## Sheet: Figure 6C
Analysis Run in Prism file "160513 Stroma within 20um.pzfx"										Assembled by:	Pedro Correa de Sampaio 05/20/16
Raw data from "Summary aSMA and Collagen by patient- Dalu 20160513.v2.xlsx"										Validated Correct to Raw:	Julienne Carstens 11-29-16
	Cyto T low	Cyto T High
	344.79
	1025.4
	1504.6
	5039									Table Analyzed	Col Gray within 20um LH AUC
	449.26
	692.89									Column B	Cyto T High
	421.39									vs.	vs.
	1266.6									Column A	Cyto T low
	350.24
	495.96									Unpaired t test
	612.23									P value	0.9509
	338.78									P value summary	ns
										Significantly different? (P < 0.05)	No
	726.02									One- or two-tailed P value?	Two-tailed
	2221.4									t, df	t=0.06169 df=119
	138.94
	2020									How big is the difference?
	739.59									Mean ± SEM of column A	1529 ± 487.6, n=55
	498.52									Mean ± SEM of column B	1573 ± 500.1, n=66
	370.77									Difference between means	43.55 ± 705.9
	97.675									95% confidence interval	-1354 to 1441
	2555.9									R squared	3.198e-05
	734.17
										F test to compare variances
	692.4									F,DFn, Dfd	1.263, 65, 54
										P value	0.3789
	1402.3									P value summary	ns
										Significantly different? (P < 0.05)	No
	807.88
	591.08
	44.26
	1021.2
	763.84
	907.86
	569.75
	477.59
	355.02
	384.36
	756.81
	473
	499.8
	576.43
	240.28
	1044.4
	176.61
	2971
	1002.2
	245.13
	484.56
	374.86
	25292
	899.19
	1409.3
	10568
	1241.5
	506.57
	463.5
	2481.2
	1724.7
		2214.6
		4772.9
		1522
		271.73
		208.02
		544.36
		290.79
		394.84
		234.9
		278.86
		538.64
		3911.9
		4237
		565.07
		558.6
		1762.9
		489.3
		402.62
		605.95
		31905
		729.33
		709.89
		778.98
		327.85
		111.62
		583.42
		206.15
		515.95
		140.66
		822.95
		976.67
		3487.9
		1156.1
		50.749
		411.53
		2366.6
		1095.5
		942.24
		668.03
		411.56
		224.34
		1334.3
		622.4
		150.52
		1180.2
		1022.7
		600.03
		882.09
		668.49
		1162
		865.38
		102.3
		175.54
		186.07
		3658.9
		792.06
		101.43
		3296.9
		380.42
		1027.4
		1301.5
		132.86
		1489.4
		391.21
		642.6
		9190.9

## Sheet: Figure 6E
Analysis Run in Prism file "160513 Stroma within 20um.pzfx"										Assembled by:	Pedro Correa de Sampaio 05/20/16
Raw data from "Summary aSMA and Collagen by patient- Dalu 20160513.v2.xlsx"										Validated Correct to Raw:	Julienne Carstens 05-25-16
	without Cyto T	with Cyto T
	1351.3
	1509
	1537.4									Table Analyzed	aSMA Gray within 20um with or without cytoT
	1769.3
	2378									Column B	with Cyto T
	2897.8									vs.	vs.
	3495.8									Column A	without Cyto T
	3833
	5332.5									Unpaired t test with Welch's correction
	6046.5									P value	0.0539
	6414.9									P value summary	ns
	2873.6	200.73								Significantly different? (P < 0.05)	No
	6374.6	7696.3								One- or two-tailed P value?	Two-tailed
	3823.4	817.75								Welch-corrected t, df	t=1.943 df=142.6
	8713.2	11032
	2115.8	1210.7								How big is the difference?
	1027.8	2177.3								Mean ± SEM of column A	3290 ± 250.9, n=132
	2829.7	3746.2								Mean ± SEM of column B	4950 ± 816.7, n=121
	4109.1	2942.6								Difference between means	1660 ± 854.4
	1533.5	3236								95% confidence interval	-28.54 to 3349
	1989.7	2057.4								R squared	0.02581
	4453.2	4217.4
	419.14	84.071								F test to compare variances
	2788.2	3169.2								F,DFn, Dfd	9.715, 120, 131
	1346.8	2253.7								P value	< 0.0001
	2270.5	313.4								P value summary	****
	3437.6	6780.7								Significantly different? (P < 0.05)	Yes
	4354.4	2764.4
	6152.8	10354
	3046.1	2013.3
	3794.2	14.631
	11886	3848.6
	1048	8568.6
	948.89	1172.9
	2209.1	1599.2
	5592.7	15839
	3948.5	11166
	2667.3	1980.3
	4137.3	3302.8
	141.91	0
	1417.7	0
	3635.1	4905.4
	3542.8	1016.5
	2536.7	2225.6
	5197	3917.4
	422.57	2367.1
	2412	1139.6
	2281.8	558.14
	3166.5	2894.3
	3604.3	4507
	5435.3	3727.4
	4736	1237.5
	1183.5	4896.9
	2387.5	6690
	3316.2	6472.9
	6584.7	88.692
	5075.8	2495.5
	1252.9	1986.6
	2973.9	10584
	5214.5	14923
	7086.7	29837
	5328.7	11530
	2144.1	1557.8
	10342	7497.4
	8811.4	2828.7
	1472.5	1773
	3732.9	6999.8
	5802.9	12096
	4842.1	4127
	5981.2	7964.5
	1157.2	1429.3
	248.52	626.39
	5310.3	16867
	986.88	587.58
	2844.8	4868.2
	4476.8	11673
	1663.7	12665
	5499.8	13499
	9572.1	74168
	1508.6	2657.8
	2159.9	994.47
	2931.3	2324.5
	3008.5	3705.1
	5752.5	47015
	427.35	23.952
	1729.8	2084.1
	1136.5	398.63
	2218.2	956.66
	2925.7	2770.7
	1727.7	3350.8
	2458.2	1907.3
	2492.1	990.29
	702.75	671.84
	3607.5	2940.7
	3938.8	3581.5
	1304.5	1071.8
	3154.7	2687.9
	1360.6	1243.9
	2499.3	2208.6
	1311.7	841.08
	2497.1	2468.3
	883.03	755.53
	1554.2	6119
	3570.8	2924.1
	2081	3287
	24969	30582
	3572.1	3449.6
	3908.7	503.33
	2744.5	2141.4
	2372.7	1602.6
	2374.6	2094
	80.089	242.29
	4545.1	4342.5
	1150.5	759.1
	3007.6	1857.3
	2797.6	2989.8
	2658.1	915.12
	8578.9	10599
	1396.1	2326.1
	1325.7	1016.7
	535.02	799.34
	2448.9	1839
	1845.8	841.08
	114.95	57.871
	1532.2	2094.6
	1792.8	2212.5
	4076	5522
	762.78	597.7
	2479.3	1851
	1292.9	598.77
	1376.5	2026.4
	1289.4	1332.6

## Sheet: Figure 6F
Analysis Run in Prism file "160513 Stroma within 20um.pzfx"										Assembled by:	Pedro Correa de Sampaio 05/20/16
Raw data from "Summary aSMA and Collagen by patient- Dalu 20160513.v2.xlsx"										Validated Correct to Raw:	Julienne Carstens 05-25-16
	without Cyto T	with Cyto T
	246
	165.7									Table Analyzed	Col Gray within 20um with or without cytoT
	54.566
	339.09									Column B	with Cyto T
	257.86									vs.	vs.
	140.73									Column A	without Cyto T
	1059.6
	2047.3									Unpaired t test with Welch's correction
	233.45									P value	0.0265
	3812.1									P value summary	*
	1207.5									Significantly different? (P < 0.05)	Yes
	223.8	44.26								One- or two-tailed P value?	Two-tailed
	806.06	240.28								Welch-corrected t, df	t=2.244 df=130.3
	846.68	245.13
	947.42	97.675								How big is the difference?
	159.68	176.61								Mean ± SEM of column A	750.5 ± 72.37, n=132
	236.09	421.39								Mean ± SEM of column B	1553 ± 350.0, n=121
	485.41	463.5								Difference between means	802.2 ± 357.5
	1106.2	2555.9								95% confidence interval	95.01 to 1509
	326.72	350.24								R squared	0.03722
	542.11	591.08
	866.58	822.95								F test to compare variances
	533.64	1002.2								F,DFn, Dfd	21.44, 120, 131
	381.15	1504.6								P value	< 0.0001
	890.26	2221.4								P value summary	****
	275.19	101.43								Significantly different? (P < 0.05)	Yes
	621.32	374.86
	2783.2	1241.5
	186.55	411.56
	311.42	538.64
	464.39	622.4
	3027.1	102.3
	268.34	278.86
	254.9	498.52
	295.79	1025.4
	1286.6	2481.2
	664.88	3658.9
	187.62	3911.9
	150.23	111.62
	45.133	132.86
	519.6	576.43
	1190.2	865.38
	4595.3	484.56
	304.32	726.02
	594.45	1044.4
	724.68	1724.7
	1514.8	1762.9
	368.67	338.78
	694.74	692.89
	917.19	1266.6
	148.79	138.94
	355.28	140.66
	178.17	224.34
	156.03	271.73
	326.75	499.8
	702.34	50.749
	920	380.42
	795.59	1409.3
	518.95	2214.6
	368.33	2366.6
	1469	5039
	830.73	477.59
	499.69	692.4
	1083.6	668.03
	370.39	807.88
	762.67	1021.2
	383.76	1402.3
	2000.3	2971
	437.72	668.49
	448.89	734.17
	222.82	763.84
	318.38	495.96
	2259.8	10568
	509.29	344.79
	343.55	558.6
	181.52	186.07
	438.84	4237
	944.56	4772.9
	2759.7	25292
	275.5	206.15
	988.73	642.6
	1004.2	2020
	1543.9	1489.4
	1497.5	31905
	155.92	208.02
	213.44	234.9
	1087.3	899.19
	428.64	583.42
	600.64	1027.4
	204.78	394.84
	495.68	544.36
	609.57	942.24
	524.02	729.33
	964.96	739.59
	1292	882.09
	275.62	907.86
	274.09	384.36
	507.33	612.23
	901.53	1522
	509.95	600.03
	667.2	402.62
	228.19	370.77
	371.87	976.67
	769.16	1022.7
	540.61	569.75
	5548.7	9190.9
	385.13	449.26
	420.05	506.57
	221.92	150.52
	184.5	175.54
	471.89	473
	273.88	489.3
	205.87	756.81
	304.37	565.07
	407.39	1334.3
	576.23	709.89
	880.81	1180.2
	2925.9	3296.9
	228.55	355.02
	599.85	391.21
	120.69	290.79
	406.44	327.85
	351.84	411.53
	975.33	3487.9
	1021.4	1301.5
	910.71	1162
	812.85	1095.5
	572.53	792.06
	1108.4	1156.1
	363.7	515.95
	482.89	605.95
	480.49	778.98

## Sheet: Figure 6G
Analysis Run in Prism file "Stroma within 20um 20160621.pzfx"										Assembled by:	Pedro Correa de Sampaio 07/01/16
Raw data from "summaryTumor_All T_new.xlsx"										Validated Correct to Raw:	Julienne Carstens 07/01/16
	without AllT	with AllT
	651.53	4127.4
	128.82	1149.2								Table Analyzed	aSMA Gray within 20um with or without AllT
	2957.6	7782.2
	912.31	8651.4								Column B	with AllT
	729.52	5178.4								vs.	vs.
	144.56	886.57								Column A	without AllT
	1907.9	2493
	157.61	910.89								Unpaired t test with Welch's correction
	849.6	2518.6								P value	< 0.0001
	405.17	2195.2								P value summary	****
	445.93	2448.8								Significantly different? (P < 0.05)	Yes
	1768.7	3604.1								One- or two-tailed P value?	Two-tailed
	4405.2	8271.1								Welch-corrected t, df	t=7.367 df=214.5
	175.45	1973
	783.17	5492.8								How big is the difference?
	2066.5	3599.6								Mean ± SEM of column A	1665 ± 195.1, n=131
	504.32	1812								Mean ± SEM of column B	4456 ± 324.7, n=132
	2847.6	4024								Difference between means	2791 ± 378.9
	1290.4	4643.2								95% confidence interval	2044 to 3538
	651.02	2099.4								R squared	0.202
	4183.2	2400
	548.44	3810								F test to compare variances
	296.02	2110.6								F,DFn, Dfd	2.791, 131, 130
	977.55	4353.7								P value	< 0.0001
	953.87	2467.9								P value summary	****
	32.298	133.09								Significantly different? (P < 0.05)	Yes
	62.636	516.06
	652.84	1520.6
	1433.8	2822.3
	518.7	2602.8
	1291.2	2737.7
	6999.3	5482.1
	557.23	1487.5
	220.65	1369.1
	1586.5	4736.3
	755.36	1502.9
	1051.1	3831.5
	628.62	2216
	677.89	3943.7
	1745.3	8560.5
	1641.9	3330.5
	1690.2	4649.1
	1934.5	5800.2
	395.7	2408
	384.35	1515.1
	901.99	3074.6
	5637.3	11257
	907.15	5742.1
	2553.6	8695.6
	777.44	2196.1
	433.13	2220.9
	2257.3	5252.2
	1956.1	5008.5
	3036.7	8202.4
	1090.9	2747.8
	236.43	4527.4
	1921.9	4378.1
	13.487	389.24
	1420.9	6974.1
	1547	2274.4
	772.63	7293.3
	3870.8	7641.5
	4796.2	8771.8
	771.04	2470
	2301.6	7237.7
	1526.6	5492
	979.9	3526.9
	8294.9	10787
	690.53	2628
	1339.4	4663.7
	688.13	2796.5
	6234.5	6251.5
	338.34	2745.4
	345.63	2151.6
	1634.6	3309.6
	419.03	3392.5
	2427.5	4344.9
	622.47	4745.3
	1632.6	3180.6
	2071.5	3965.1
	334.95	2233.9
	1977	5473.3
	1010	2664
	2293.1	6979.8
	3193	8244.2
	724.46	2494.8
	3809.2	3612.7
	723.38	2345.9
	1973.1	3446.5
	1043.9	6069.3
	1230.2	2774.8
	1657	6343.3
	1413.8	1406.7
	2801.3	15465
	2159.9	6902.5
	1067	2624.8
	1599.7	2684.5
	3054.7	7271.8
	218.19	454.03
	2629.5	4216.5
	2458.6	13391
	586.12	2887
	2334.2	5495.2
	2769.4	3561.9
	1233.9	6069.7
	2477.7	4389.7
	302.74	923.24
	585.04	24151
	818.3	3398.3
		6046.5
	2032.8	6395.4
	650.37	2758.5
	2539.7	11019
	754.24	1234.2
	2952.8	5088.5
	191	2618
	289.41	1654.1
	663.56	4024.2
	860.36	1632.7
	165.33	6.9625
	1808.2	7226.8
	2325.7	4560.4
	2270.8	3052.4
	585.23	1551.6
	1831.3	5103.3
	406.76	4906.2
	381.44	2966.4
	704.78	4018.8
	3550.3	6404.7
	1716.7	551.29
	21469	26270
	65.911	680.36

## Sheet: Figure 6H
Analysis Run in Prism file "Stroma within 20um 20160621.pzfx"										Assembled by:	Pedro Correa de Sampaio 07/01/16
Raw data from "summaryTumor_All T_new.xlsx"										Validated Correct to Raw:	Julienne Carstens 07/01/16
	without AllT	with AllT
	185.22	697.52								Table Analyzed	Col Gray within 20um with or without AllT
	250.84	557.67
	644.84	1330.1								Column B	with AllT
	289.64	3328.4								vs.	vs.
	82.399	279.49								Column A	without AllT
	104.59	242.72
	269.43	536.93								Unpaired t test with Welch's correction
	70.658	186.78								P value	< 0.0001
	287.26	324.77								P value summary	****
	78.741	250.32								Significantly different? (P < 0.05)	Yes
	134.98	257.38								One- or two-tailed P value?	Two-tailed
	220.98	513.58								Welch-corrected t, df	t=5.592 df=172.8
	852.79	1726
	85.344	335.73								How big is the difference?
	187.74	525.74								Mean ± SEM of column A	407.1 ± 38.67, n=131
	508.64	768.19								Mean ± SEM of column B	983.2 ± 95.49, n=132
	157.72	353.68								Difference between means	576.1 ± 103.0
	643.28	1069.4								95% confidence interval	372.7 to 779.4
	286.37	336.45								R squared	0.1532
	263.88	366.7
	137.65	449.53								F test to compare variances
	173.75	970.21								F,DFn, Dfd	6.146, 131, 130
	190.61	440.74								P value	< 0.0001
	115.1	527.3								P value summary	****
	869.23	1593								Significantly different? (P < 0.05)	Yes
	167.49	381.97
	225.07	452.23
	404.74	535.99
	408.89	742.36
	280.86	768.97
	297.42	403.56
	1201.9	2247.1
	95.204	271.87
	382.41	729.31
	430.85	812.92
	268.23	635.65
	162.01	438
	802.1	1002.2
	266.07	522.9
	113.58	178.74
	645.44	1150.8
	368.03	1288.7
	122.93	170.63
	164.25	496.58
	120.72	371.95
	273.03	551.09
	736.35	1112.6
	657.03	1355.4
	217.7	635.54
	209.29	335.61
	175.66	595.53
	149.35	400.85
	579.42	930.37
	439.72	1613.8
	344.5	591.48
	166.83	829.1
	1078.5	1049
	475.72	2978.3
	201.09	647.39
	890.12	1143.5
	51.255	325.79
	383.75	827.8
	336.08	405.25
	239.38	427.48
	265.61	562.03
	484.91	1014.9
	465.26	744.58
	1072.5	1082.8
	300.36	660.96
	151.43	308.12
	590.07	1056.9
	9.6424	195.55
	107.81	304.69
	137.59	330.22
	273.83	549.17
	154.14	590.36
	387.9	497.09
	164.97	271.69
	586.33	1073.4
	577.86	837.09
	296.09	723.13
	718.67	1733.8
	383.96	618.99
	215.75	631.61
	628.12	1097.8
	467.15	1207.4
	774.15	1313.1
	152.7	336.88
	167.34	305.76
	49.61	311.71
	332.39	521.94
	247.34	472.07
	257.94	616.8
	334.91	2001.5
	348.8	739.83
	92.791	192.33
	136.69	305.6
	1058.6	2386.4
	343.24	573.28
	706.23	892.06
	379.22	3429.1
	82.285	216.21
	209.78	171.28
	3028.1	4673.4
	309.15	985.63
	499.17	739.94
	355.83	682.31
	221.63	7318.7
	127.2	271.01
		3812.1
	110.73	272.98
	72.148	337.54
	956.22	3691
	617.18	1212.5
	621.91	912.77
	92.303	471.79
	368.98	987.97
	171.53	839.05
	539.87	1081
	39.604	87.153
	705.41	3192.8
	1792.3	2875.8
	740.65	1575.4
	138.46	739.35
	196.63	567.98
	1155.9	2326.5
	258.94	1323
	91.165	704.49
	722.07	1502.9
	45.477	104.55
	3106.4	6404.8
	503.92	879.07

## Sheet: Figure 6I
Analysis Run in Prism file "Stroma within 20um 20160621.pzfx"										Assembled by:	Pedro Correa de Sampaio 07/01/16
Raw data from "summaryTumor_T eff_new.xlsx"										Validated Correct to Raw:	Julienne Carstens 07/01/16
	without Teff	with Teff
	3012.2	28232
	983.08									Table Analyzed	aSMA Gray within 20um with or without Teff
	4975.6	30511
	2358.1	28240								Column B	with Teff
	2397.3	3005.9								vs.	vs.
	423.19									Column A	without Teff
	2411.7
	556.79	277.97								Unpaired t test with Welch's correction
	2191									P value	< 0.0001
	1762.6	857.55								P value summary	****
	1736.2									Significantly different? (P < 0.05)	Yes
	2789									One- or two-tailed P value?	Two-tailed
	6887.7	29957								Welch-corrected t, df	t=4.718 df=102.7
	1493.7
	3472.1	5867.6								How big is the difference?
	3162.4	4947.2								Mean ± SEM of column A	3247 ± 254.7, n=132
	1034.1									Mean ± SEM of column B	10382 ± 1491, n=98
	3633.8	90.017								Difference between means	7135 ± 1512
	3041.1									95% confidence interval	4136 to 10134
	1537									R squared	0.1782
	2632.4	2580.8
	1684.9	16607								F test to compare variances
	1146.4	814.81								F,DFn, Dfd	25.43, 97, 131
	2684.1	6179.8								P value	< 0.0001
	2348.3	0								P value summary	****
	85.188	258.01								Significantly different? (P < 0.05)	Yes
	253.71	509.88
	1356.3
	2500.9	2074.4
	1400.5	2447.8
	2269.9	413.05
	5279.1	49259
	1351.3
	697	2858.5
	2800.2	2736.7
	1305.3	701.75
	2547.6	0
	1269.7	26426
	2418.8	4060.6
	5414	6055.2
	2861.4	8589.1
	3577.6	5120.4
	4132.7	6675.3
	949.67
	861.18	8832.7
	2160.1	3738.3
	8725.1
	4168.1	0
	6018.9	756.87
	1516.2	1342.9
	1263.5	998.05
	4723.2	767.15
	4461.1	2131.8
	6395.2	24060
	2140.3
	1466.4	23843
	3487.1	5627.2
	109.58	255.59
	3740.1	6365.8
	2237.7	1284.5
	2897.8
	6521.4	14821
	8514	292.15
	1809.5	1479.2
	5464.3	23510
	3475.5	39630
	2436.6	1717
	9548.2	57476
	1989.5	3234.7
	2870.7
	1474.4	1269.7
	6300.6	4188.8
	1201.3
	1134.5	14639
	2936.9	1757.6
	1301.5
	3794.6	1328.9
	2724.6	1907.8
	2616	857.82
	3545.7	3458
	1297.2	1917.1
	3847.6	25725
	2111.5	6392.4
	4821	18533
	5341.8	18116
	1797.2	37467
	3631.4	16793
	1421.6	696.7
	3142.8	1208.2
	4556.4	320.01
	2366.5	2561
	3337.5	7517.4
	1408.6
	5937.1	33403
	5219	1380
	2114.2
	2378
	5463.7	25831
	411.12	2416.6
	3834.5	189.87
	11535	33141
	2335.7	0
	4645.3
	3791.1	2.159
	4046.7	1676.8
	3444.6	1687.2
	762.59	439.57
	12063	78719
	1509
	2540.5	9552.6
	5332.5
	2245.8
	8659.1	11337
	1132.5
	4952.9
	1769.3
	1280.1
	2904.5	6143.8
	1585.2	1538
	137.69	0
	5248.8	41971
	4339.4
	3036.1	163.59
	1307.5	0
	3868.2	651.34
	2737.3	29091
	2139.9
	2834.4
	5497.4	32040
	1537.4
	25673	33360
	432.98	7556.5

## Sheet: Figure 6J
Analysis Run in Prism file "Stroma within 20um 20160621.pzfx"										Assembled by:	Pedro Correa de Sampaio 07/01/16
Raw data from "summaryTumor_T eff_new.xlsx"										Validated Correct to Raw:	Julienne Carstens 07/01/16
	without Teff	with Teff
	516.02	9978.6
	507.72									Table Analyzed	Col Gray within 20um with or without Teff
	820.48	8458.5
	825.56	17002								Column B	with Teff
	155.59	940.54								vs.	vs.
	156.46									Column A	without Teff
	499.79
	129.74	220.49								Unpaired t test with Welch's correction
	317.4									P value	< 0.0001
	208.35	612.82								P value summary	****
	213.83									Significantly different? (P < 0.05)	Yes
	383.64									One- or two-tailed P value?	Two-tailed
	1419	6274.3								Welch-corrected t, df	t=5.474 df=99.35
	268.96
	378.85	597.82								How big is the difference?
	694.11	1035.7								Mean ± SEM of column A	741.7 ± 72.38, n=132
	237.11									Mean ± SEM of column B	4363 ± 657.6, n=98
	920.17	907.83								Difference between means	3621 ± 661.5
	312.52									95% confidence interval	2309 to 4934
	326.77									R squared	0.2317
	221.62	1798.9
	451.1	4147								F test to compare variances
	306.9	595.98								F,DFn, Dfd	61.27, 97, 131
	319.49	818.83								P value	< 0.0001
	1462.7	13738								P value summary	****
	281.7	277.92								Significantly different? (P < 0.05)	Yes
	321.66	215.54
	511.14
	648.15	2277.7
	485.79	2222.1
	367.7	437.74
	1145.4	33716
	246
	528.49	265.36
	577.59	4640.7
	530.8	815.58
	304.39	1135.1
	881.48	4516.1
	402.03	718.68
	147.74	317.55
	970.31	6769.6
	870.47	9209.5
	149.78	781.71
	255.74
	228.54	1223.2
	434.76	472.78
	943.07
	1130.4	385.99
	452.1	706.75
	274.58	700.08
	369.51	572.42
	356.67	13.252
	859.73	2620.1
	1191.5	15534
	500.92
	368.18	2248.9
	1056.1	1912.9
	977.71	12592
	385.63	1351
	1124.7	1408.4
	140.73
	696.93	51.149
	398.16	479.84
	351.98	680.91
	395.51	5890.9
	802.47	3080.5
	599.06	2490.1
	1054.6	2679.2
	542.2	474.06
	223.6
	755.95	13104
	181.9	605.58
	178.39
	221.3	1909.6
	459.87	1624.6
	283.61
	461.69	1037.6
	218.77	445.39
	889.35	1045.9
	768.79	1501.8
	511.41	1753.7
	1286.5	1399.5
	541.89	325.59
	441.15	283.55
	829.42	629.74
	918.83	7244.4
	1151.5	16125
	231.33	323.23
	277.14	272.08
	230.86	406.14
	472.37	344.54
	327.59	1116.5
	519.97
	672.02	9011.4
	592.23	1300.4
	159.7
	257.86
	1787.9	8931.7
	532.94	1952.5
	849.34	35.709
	2858.5	16958
	184.1	78.616
	181.63
	4113.5	7999.1
	593.63	24277
	620.6	1424.7
	578.94	860.96
	3716.6	21340
	165.7
	3078.2	4546
	233.45
	273
	2827.4	7269.6
	1086.3
	894.31
	339.09
	818.32
	600.44	4914.6
	1048.4	244.64
	48.197	10.425
	2356.6	9314.5
	2768.6
	1540.9	1921.9
	583.6	9122.4
	422.87	385.75
	1906.6	5289
	982.78
	485.3
	1270.5	5361.8
	54.566
	6074.6	9278.9
	651.54	31238

## Sheet: Figure 6K
Analysis Run in Prism file "Stroma within 20um 20160621.pzfx"										Assembled by:	Pedro Correa de Sampaio 07/01/16
Raw data from "summaryTumor_T reg_new.xlsx"										Validated Correct to Raw:	Julienne Carstens 07/01/16
	without Treg	with Treg
	3094.7	648.14
	984.96	230.18								Table Analyzed	aSMA Gray within 20um with or without Treg
	5520.5	19697
	2481.3	19640								Column B	with Treg
	2388.8	10572								vs.	vs.
	423.44	260.46								Column A	without Treg
	2411.7
	552.62	315.49								Unpaired t test with Welch's correction
	2191									P value	0.013
	1765.3	1413.2								P value summary	*
	1745.9	1489								Significantly different? (P < 0.05)	Yes
	2785	3701.9								One- or two-tailed P value?	Two-tailed
	7070.2	22193								Welch-corrected t, df	t=2.518 df=125.2
	1493.7
	3556	5069.8								How big is the difference?
	3168.2	1618.4								Mean ± SEM of column A	3288 ± 254.5, n=132
	1030.9	1463.1								Mean ± SEM of column B	6006 ± 1049, n=113
	3623.2	2242.2								Difference between means	2718 ± 1079
	3036.1	6600.9								95% confidence interval	582.1 to 4854
	1538.4	1242.8								R squared	0.04822
	2684.6	78.949
	1729	3371								F test to compare variances
	1147.7	98.189								F,DFn, Dfd	14.54, 112, 131
	2841.1	9422.5								P value	< 0.0001
	2329.8	2677								P value summary	****
	84.229	129.1								Significantly different? (P < 0.05)	Yes
	254.72	251.3
	1353.7	1956.6
	2506.1	1337.5
	1397.2	1959.7
	2256.2
	6191.6	538.71
	1351.3
	696.69	1754.5
	2800	2834.6
	1277.6	2197.3
	2530.6	2654.1
	1347.1	2554.9
	2409.9	5666.9
	5385.5	18742
	2924.8	528.34
	3594.9	3061
	4133.8
	949.67
	882.72	672.51
	2166.7	2210.4
	8725.1
	4400.8	1346.1
	6011.8	0
	1514.9	1649.4
	1267	766.52
	4657.6	2822
	4457.4	1066.7
	6415.9	6356
	2142.9	1482.4
	1634.4	1085.3
	3495.8
	110.47	173.03
	3740.6	5930.3
	2174.8	2479.4
	2787.1	9293.5
	6268.2	28751
	8388.9	9491.8
	1799.7	2668.2
	5633.9	9355.3
	3688	13680
	2406.4	4242.8
	10177	17354
	1973.9	5079.8
	2863.8	6019.2
	1469.2	1963
	6301.2	5421.8
	1196.1	4737.5
	1153.3	2043.5
	2920.8	609.23
	1300.5	1421.2
	3799.2	1389.1
	2727	2339.1
	2606.6	1421.7
	3529.9	5230.9
	1237.6	7449.1
	3939.1	2997.3
	2121.8	1819
	4860.9	3121.1
	5346.6	7907.3
	1813.3	813.76
	3665.1	2441.7
	1407.7	3286.2
	3143.4	2342.3
	4506	9240.7
	2368.2	2124.2
	3339.9
	1410.8	365.15
	6136.8	17587
	5106.5	13545
	2107.3	2628.8
	2378
	6122.2	41286
	416.71	461.4
	3820.4	113.51
	11758	3401.2
	2333	3084
	4649.1	4160.9
	3474.9	2822.2
	4093.7	1365
	3455.5	2157
	750.26	439.32
	9514.6	97045
	1509
	6046.5
	5292.6	22501
	2261	1603.6
	8593.9	12133
	1131.5	1426.9
	4952.9
	1766.9	3272.2
	1306.2	249.8
	2914.6	6719
	1587.7	1490.1
	137.18
	5515.2
	3944.5	14425
	2910.2	6185.2
	1292.7	2135
	3929	1037.6
	3384.1	13153
	2135	2549.8
	2834.4
	5632.3	2998.5
	1537.4
	25850	32049
	453.75

## Sheet: Figure 6L
Analysis Run in Prism file "Stroma within 20um 20160621.pzfx"										Assembled by:	Pedro Correa de Sampaio 07/01/16
Raw data from "summaryTumor_T reg_new.xlsx"										Validated Correct to Raw:	Julienne Carstens 07/01/16
	without Treg	with Treg
	543.66	736.4
	507.03	785.93								Table Analyzed	Col Gray within 20um with or without Treg
	960.91	7182.5
	897.59	17875								Column B	with Treg
	155.47	918								vs.	vs.
	156.28	269.41								Column A	without Treg
	499.79
	131.82	26.267								Unpaired t test with Welch's correction
	317.4									P value	0.0257
	209.75	113.67								P value summary	*
	214.78	189.64								Significantly different? (P < 0.05)	Yes
	384.65	156.08								One- or two-tailed P value?	Two-tailed
	1447.3	5525.8								Welch-corrected t, df	t=2.258 df=120.9
	268.96
	386.11	577.7								How big is the difference?
	694.76	683.29								Mean ± SEM of column A	762.2 ± 74.37, n=132
	236.84	273.5								Mean ± SEM of column B	1620 ± 372.6, n=113
	915.51	1467.2								Difference between means	858.0 ± 380.0
	312.18	559.62								95% confidence interval	105.7 to 1610
	327.04	269.68								R squared	0.04045
	399.54	865.18
	461.49	1004.7								F test to compare variances
	307.47	425.18								F,DFn, Dfd	21.49, 112, 131
	339.7	1714.8								P value	< 0.0001
	1530.1	1511.1								P value summary	****
	284.98	199.59								Significantly different? (P < 0.05)	Yes
	317.01	578.75
	509.59	862.16
	668.9	78.497
	487.35	526.12
	368.22
	1799.4	410.16
	246
	522.1	1634.8
	576.68	834.02
	530.53	720.65
	306.62	428.59
	893.36	479.53
	403.69	393.2
	147.99	439.27
	1028.9	454.79
	961.09	436.12
	150.07
	255.74
	231.4	189.07
	433.42	629.98
	943.07
	1197.9	388.78
	452.55	604.62
	275.15	263.58
	370.34	377.89
	348.17	447.71
	866.24	982
	1173.6	3194.4
	500.37	639.22
	382.36	329.45
	1059.6
	1020.2	7752.5
	385.9	1163.3
	1115.5	1183.4
	130.83	712.64
	679.7	2142.9
	401.13	326.01
	354.19	346.57
	479.3	37.616
	800.74	1684
	600.01	2722.3
	1077.5	1246.7
	541.46	683.22
	223.54	251.55
	762.1	960.33
	186.48	280.37
	177.97	464.06
	222.52	551.2
	483.18	689.88
	283.23	328.51
	467.32	161.21
	217.77	354.18
	893.01	479.28
	777.1	1058.6
	515.11	257.12
	1290.4	604.61
	542.74	419.31
	444.38	242.96
	827.99	1172.2
	922.44	505.81
	1185.6	795.75
	230.27	462.31
	275.69	1037.7
	227.01	980.99
	472.44	344.97
	328.05
	520.56	239.86
	792.86	1390.7
	591.86	1275.1
	158.98	213.94
	257.86
	2014.8	15272
	536.59	783.78
	844.69	1178.4
	2979.7	17.111
	184.19	115.84
	182.35	90.638
	4558	792.44
	711.21	234.62
	622.17	474.3
	591.75	304.33
	2742.8	33198
	165.7
	3812.1
	233.08	396.59
	268.36	469.78
	2831.7	5897.6
	1086.9	910.23
	894.31
	338.84	496.62
	758.47	3182.5
	619.28	807.78
	1061.2	549.17
	48.057
	2407.1
	2665	5414.5
	1534.1	1790.9
	588.87	491.51
	419.22	500.95
	2064	1700.6
	988.76	484.06
	485.3
	1289.9	2388.1
	54.566
	6124.1	9964.2
	740.71

[truncated: 4 more sheets: Figure 6M, Figure 6N, Figure 6O, Figure 6P]
