# Supplementary material for: Spatial computation of intratumoral T cells correlates with survival of patients with pancreatic cancer
Source: Nat Commun. 2017 Apr 27;8:15095. doi: 10.1038/ncomms15095 (PMC5414182; doi:10.1038/ncomms15095)
Supplement: Supplementary Data 5 — Source data pertaining to Tables 1 and 2. Each tab of the spreadsheet contains the values and statistics used to generate each table. [file ncomms15095-s5.xlsx]

## Sheet: Table 1
No analysis was run. Reporting patient numbers								Assembled by:		Julienne Carstens 05-20-2016
Raw Data from file "MDACC survial.JC for Rao-SPSS.v2.5.xlsx"- caluclated from "TMA-with excludes" tab results on "aSMA" tab								Validated Correct to Raw:		Pedro Correa de Sampaio 05-26-2016
	All
n	132
Median age at surgery (range), years	64.4466	84.7945	25.0712
Median time to recurrence (range), months	9.73151	152.745	0.427397
Median survival (range), months	21.2055	152.745	0.427397
Median primary tumor diameter (range), cm	3	12	0.7
Reached survival endpoint	96
Sex	132
M	75
F	57
Ethnicity	132
White	112
Black	7
Hispanic	8
Asian	3
Other	2
Adjuvant Radiation Therapy	132
yes	57
no	75
Adjuvant Chemotherapy	132
yes	95
no	37
Surgical Margins	132
0	108
1	24
AJCC Stage	132
IB	1
IIA	27
IIB	101
IV	3
Positive Lymph Node	132
yes	104
no	28
Differentiation	132
Well/Moderate	91
Moderate/Poor	41
Surgery Type	132
Pancreaticoduodenectomy	109
Distal Pancreatectomy	21
Total Pancreatectomy	2

## Sheet: Table 2
Analysis Run in SPSS file "20160609 Univariate and Multivariate Rao-Spss2.5"								Assembled by:		Julienne Carstens 06-09-2016
Raw Data from file "MDACC survial.JC for Rao-SPSS.v2.5.xlsx"- caluclated from "TMA-with excludes" tab								Validated Correct to Raw:		Pedro Correa de Sampaio 07-01-2016
Dr. Wang said since the majority of our patients AJCC stages are IIA and IIB the only difference is the LN so combine that in the multivariate
Kaplan-Meier											Cox Regression
											Variables in the Equation
Gender Spss	Total N	N of Events	Censored									B	SE	Wald	df	Sig.	Exp(B)	95.0% CI for Exp(B)
			N	Percent														Lower	Upper
1	75	53	22	0.293							Margin	0.75	0.257	8.478	1	0.004	2.116	1.278	3.506
2	57	43	14	0.246							LN Spss	1.026	0.304	11.39	1	0.001	2.791	1.538	5.064
Overall	132	96	36	0.273							Chemo Spss	-0.944	0.245	14.89	1	0	0.389	0.241	0.628
Means and Medians for Survival Time
Gender Spss	Meana				Median						Variables in the Equation
	Estimate	Std. Error	95% Confidence Interval		Estimate	Std. Error	95% Confidence Interval					B	SE	Wald	df	Sig.	Exp(B)	95.0% CI for Exp(B)
			Lower Bound	Upper Bound			Lower Bound	Upper Bound										Lower	Upper
1	45.623	6.46	32.961	58.285	25.216	4.824	15.761	34.672			Margin	0.795	0.26	9.343	1	0.002	2.214	1.33	3.686
2	36.95	5.907	25.372	48.529	21.83	4.851	12.322	31.339			LN Spss	0.94	0.308	9.301	1	0.002	2.559	1.399	4.682
Overall	42.273	4.686	33.088	51.458	24.986	2.352	20.377	29.596			Chemo Spss	-1.132	0.255	19.696	1	0	0.322	0.195	0.531
a Estimation is limited to the largest survival time if it is censored.											CytoT spss	-0.687	0.218	9.932	1	0.002	0.503	0.328	0.771
Overall Comparisons
	Chi-Square	df	Sig.								Variables in the Equation
Log Rank (Mantel-Cox)	0.869	1	0.351									B	SE	Wald	df	Sig.	Exp(B)	95.0% CI for Exp(B)
Test of equality of survival distributions for the different levels of Gender Spss.																		Lower	Upper
											Margin	0.807	0.26	9.615	1	0.002	2.241	1.346	3.732
											LN Spss	1.013	0.306	10.973	1	0.001	2.754	1.512	5.014
Race spss	Total N	N of Events	Censored								Chemo Spss	-0.929	0.245	14.412	1	0	0.395	0.244	0.638
			N	Percent							Teff Spss	-0.447	0.208	4.62	1	0.032	0.64	0.426	0.961
1	112	81	31	0.277
2	7	6	1	0.143
3	8	6	2	0.25
4	3	3	0	0							Variables in the Equation
5	2	0	2	1								B	SE	Wald	df	Sig.	Exp(B)	95.0% CI for Exp(B)
Overall	132	96	36	0.273														Lower	Upper
											Margin	0.822	0.26	9.955	1	0.002	2.274	1.365	3.789
											LN Spss	0.987	0.307	10.34	1	0.001	2.683	1.47	4.898
											Chemo Spss	-0.945	0.246	14.709	1	0	0.389	0.24	0.63
Overall Comparisons											All Spss	-0.51	0.208	6.006	1	0.014	0.601	0.4	0.903
	Chi-Square	df	Sig.
Log Rank (Mantel-Cox)	4.951	4	0.292
Test of equality of survival distributions for the different levels of Race spss.
Chemo Spss	Total N	N of Events	Censored
			N	Percent
0	37	26	11	0.297
1	95	70	25	0.263
Overall	132	96	36	0.273
Means and Medians for Survival Time
Chemo Spss	Meana				Median
	Estimate	Std. Error	95% Confidence Interval		Estimate	Std. Error	95% Confidence Interval
			Lower Bound	Upper Bound			Lower Bound	Upper Bound
0	32.281	9.042	14.559	50.003	15.879	4.265	7.521	24.238
1	42.492	4.43	33.809	51.174	29.359	3.618	22.267	36.45
Overall	42.273	4.686	33.088	51.458	24.986	2.352	20.377	29.596
a Estimation is limited to the largest survival time if it is censored.
Overall Comparisons
	Chi-Square	df	Sig.
Log Rank (Mantel-Cox)	9.003	1	0.003
Test of equality of survival distributions for the different levels of Chemo Spss.
XRT Spss	Total N	N of Events	Censored
			N	Percent
0	75	51	24	0.32
1	57	45	12	0.211
Overall	132	96	36	0.273
Means and Medians for Survival Time
XRT Spss	Meana				Median
	Estimate	Std. Error	95% Confidence Interval		Estimate	Std. Error	95% Confidence Interval
			Lower Bound	Upper Bound			Lower Bound	Upper Bound
0	40.48	7.281	26.209	54.75	21.764	3.75	14.415	29.114
1	44.456	5.455	33.764	55.148	29.359	6.643	16.338	42.38
Overall	42.273	4.686	33.088	51.458	24.986	2.352	20.377	29.596
a Estimation is limited to the largest survival time if it is censored.
Overall Comparisons
	Chi-Square	df	Sig.
Log Rank (Mantel-Cox)	3.382	1	0.066
Test of equality of survival distributions for the different levels of XRT Spss.
Margin	Total N	N of Events	Censored
			N	Percent
0	108	76	32	0.296
1	24	20	4	0.167
Overall	132	96	36	0.273
Means and Medians for Survival Time
Margin	Meana				Median
	Estimate	Std. Error	95% Confidence Interval		Estimate	Std. Error	95% Confidence Interval
			Lower Bound	Upper Bound			Lower Bound	Upper Bound
0	45.422	5.287	35.06	55.785	27.485	3.398	20.825	34.145
1	21.708	3.973	13.922	29.495	17.688	3.035	11.74	23.636
Overall	42.273	4.686	33.088	51.458	24.986	2.352	20.377	29.596
a Estimation is limited to the largest survival time if it is censored.
Overall Comparisons
	Chi-Square	df	Sig.
Log Rank (Mantel-Cox)	6.915	1	0.009
Test of equality of survival distributions for the different levels of Margin.
AJCC Spss	Total N	N of Events	Censored
			N	Percent
1	1	0	1	1
2	27	14	13	0.481
3	101	79	22	0.218
4	3	3	0	0
Overall	132	96	36	0.273
Overall Comparisons
	Chi-Square	df	Sig.
Log Rank (Mantel-Cox)	19.022	3	0
Test of equality of survival distributions for the different levels of AJCC Spss.
AJCC Spss 2	Total N	N of Events	Censored
			N	Percent
1	28	14	14	0.5
2	104	82	22	0.212
Overall	132	96	36	0.273
Means and Medians for Survival Time
AJCC Spss 2	Meana				Median
	Estimate	Std. Error	95% Confidence Interval		Estimate	Std. Error	95% Confidence Interval
			Lower Bound	Upper Bound			Lower Bound	Upper Bound
1	76.057	13.676	49.252	102.861	44.121	21.527	1.927	86.314
2	29.732	2.375	25.077	34.388	21.83	2.392	17.141	26.519
Overall	42.273	4.686	33.088	51.458	24.986	2.352	20.377	29.596
a Estimation is limited to the largest survival time if it is censored.
Overall Comparisons
	Chi-Square	df	Sig.
Log Rank (Mantel-Cox)	8.163	1	0.004
Test of equality of survival distributions for the different levels of AJCC Spss 2.
LN Spss	Total N	N of Events	Censored
			N	Percent
0	28	14	14	0.5
1	104	82	22	0.212
Overall	132	96	36	0.273
Means and Medians for Survival Time
LN Spss	Meana				Median
	Estimate	Std. Error	95% Confidence Interval		Estimate	Std. Error	95% Confidence Interval
			Lower Bound	Upper Bound			Lower Bound	Upper Bound
0	76.057	13.676	49.252	102.861	44.121	21.527	1.927	86.314
1	29.732	2.375	25.077	34.388	21.83	2.392	17.141	26.519
Overall	42.273	4.686	33.088	51.458	24.986	2.352	20.377	29.596
a Estimation is limited to the largest survival time if it is censored.
Overall Comparisons
	Chi-Square	df	Sig.
Log Rank (Mantel-Cox)	8.163	1	0.004
Test of equality of survival distributions for the different levels of LN Spss.
Diff Spss 2	Total N	N of Events	Censored
			N	Percent
1	91	71	20	0.22
2	41	25	16	0.39
Overall	132	96	36	0.273
Means and Medians for Survival Time
Diff Spss 2	Meana				Median
	Estimate	Std. Error	95% Confidence Interval		Estimate	Std. Error	95% Confidence Interval
			Lower Bound	Upper Bound			Lower Bound	Upper Bound
1	37.28	4.969	27.541	47.019	24.986	2.596	19.898	30.075
2	50.265	8.487	33.631	66.899	25.216	11.545	2.588	47.844
Overall	42.273	4.686	33.088	51.458	24.986	2.352	20.377	29.596
a Estimation is limited to the largest survival time if it is censored.
Overall Comparisons
	Chi-Square	df	Sig.
Log Rank (Mantel-Cox)	1.353	1	0.245
Test of equality of survival distributions for the different levels of Diff Spss 2.
TypeofSurg SPSS	Total N	N of Events	Censored
			N	Percent
1	21	14	7	0.333
2	109	82	27	0.248
3	2	0	2	1
Overall	132	96	36	0.273
Overall Comparisons
	Chi-Square	df	Sig.
Log Rank (Mantel-Cox)	3.13	2	0.209
Test of equality of survival distributions for the different levels of TypeofSurg SPSS.
CD3 Spss	Total N	N of Events	Censored
			N	Percent
0	66	50	16	0.242
1	66	46	20	0.303
Overall	132	96	36	0.273
Means and Medians for Survival Time
CD3 Spss	Meana				Median
	Estimate	Std. Error	95% Confidence Interval		Estimate	Std. Error	95% Confidence Interval
			Lower Bound	Upper Bound			Lower Bound	Upper Bound
0	40.752	6.094	28.807	52.697	25.315	3.016	19.403	31.227
1	37.024	4.203	28.787	45.262	24.986	2.655	19.783	30.19
Overall	42.273	4.686	33.088	51.458	24.986	2.352	20.377	29.596
a Estimation is limited to the largest survival time if it is censored.
Overall Comparisons
	Chi-Square	df	Sig.
Log Rank (Mantel-Cox)	0.164	1	0.685
Test of equality of survival distributions for the different levels of CD3 Spss.
CytoT spss	Total N	N of Events	Censored
			N	Percent
0	66	53	13	0.197
1	66	43	23	0.348
Overall	132	96	36	0.273
Means and Medians for Survival Time
CytoT spss	Meana				Median
	Estimate	Std. Error	95% Confidence Interval		Estimate	Std. Error	95% Confidence Interval
			Lower Bound	Upper Bound			Lower Bound	Upper Bound
0	28.121	3.563	21.137	35.105	18.937	1.982	15.052	22.822
1	55.042	7.85	39.656	70.428	27.485	4.833	18.013	36.957
Overall	42.273	4.686	33.088	51.458	24.986	2.352	20.377	29.596
a Estimation is limited to the largest survival time if it is censored.
Overall Comparisons
	Chi-Square	df	Sig.
Log Rank (Mantel-Cox)	8.29	1	0.004
Test of equality of survival distributions for the different levels of CytoT spss.
Teff Spss	Total N	N of Events	Censored
			N	Percent
0	66	53	13	0.197
1	66	43	23	0.348
Overall	132	96	36	0.273
Means and Medians for Survival Time
Teff Spss	Meana				Median
	Estimate	Std. Error	95% Confidence Interval		Estimate	Std. Error	95% Confidence Interval
			Lower Bound	Upper Bound			Lower Bound	Upper Bound
0	33.259	4.751	23.946	42.571	21.205	4.062	13.245	29.166
1	50.198	8.157	34.21	66.186	29.359	6.381	16.853	41.865
Overall	42.273	4.686	33.088	51.458	24.986	2.352	20.377	29.596
a Estimation is limited to the largest survival time if it is censored.
Overall Comparisons
	Chi-Square	df	Sig.
Log Rank (Mantel-Cox)	4.505	1	0.034
Test of equality of survival distributions for the different levels of Teff Spss.
Treg Spss	Total N	N of Events	Censored
			N	Percent
0	66	52	14	0.212
1	66	44	22	0.333
Overall	132	96	36	0.273
Means and Medians for Survival Time
Treg Spss	Meana				Median
	Estimate	Std. Error	95% Confidence Interval		Estimate	Std. Error	95% Confidence Interval
			Lower Bound	Upper Bound			Lower Bound	Upper Bound
0	33.919	5.182	23.762	44.077	21.205	3.424	14.495	27.916
1	48.248	6.774	34.971	61.525	26.597	5.409	15.996	37.199
Overall	42.273	4.686	33.088	51.458	24.986	2.352	20.377	29.596
a Estimation is limited to the largest survival time if it is censored.
Overall Comparisons
	Chi-Square	df	Sig.
Log Rank (Mantel-Cox)	3.793	1	0.051
Test of equality of survival distributions for the different levels of Treg Spss.
All Spss	Total N	N of Events	Censored
			N	Percent
0	66	52	14	0.212
1	66	44	22	0.333
Overall	132	96	36	0.273
Means and Medians for Survival Time
All Spss	Meana				Median
	Estimate	Std. Error	95% Confidence Interval		Estimate	Std. Error	95% Confidence Interval
			Lower Bound	Upper Bound			Lower Bound	Upper Bound
0	32.632	5.248	22.345	42.918	18.904	1.997	14.989	22.819
1	49.236	6.651	36.2	62.272	33.14	5.382	22.59	43.689
Overall	42.273	4.686	33.088	51.458	24.986	2.352	20.377	29.596
a Estimation is limited to the largest survival time if it is censored.
Overall Comparisons
	Chi-Square	df	Sig.
Log Rank (Mantel-Cox)	6.737	1	0.009
Test of equality of survival distributions for the different levels of All Spss.
Teff/Treg Spss	Total N	N of Events	Censored
			N	Percent
0	62	45	17	0.274
1	70	51	19	0.271
Overall	132	96	36	0.273
Means and Medians for Survival Time
Teff/Treg Spss	Meana				Median
	Estimate	Std. Error	95% Confidence Interval		Estimate	Std. Error	95% Confidence Interval
			Lower Bound	Upper Bound			Lower Bound	Upper Bound
0	41.728	6.203	29.57	53.886	25.216	2.781	19.765	30.668
1	40.785	6.121	28.787	52.783	24.986	3.207	18.7	31.273
Overall	42.273	4.686	33.088	51.458	24.986	2.352	20.377	29.596
a Estimation is limited to the largest survival time if it is censored.
Overall Comparisons
	Chi-Square	df	Sig.
Log Rank (Mantel-Cox)	0.04	1	0.842
Test of equality of survival distributions for the different levels of Teff/Treg Spss.
