# Supplementary material for: Spatial computation of intratumoral T cells correlates with survival of patients with pancreatic cancer
Source: Nat Commun. 2017 Apr 27;8:15095. doi: 10.1038/ncomms15095 (PMC5414182; doi:10.1038/ncomms15095)
Supplement: Supplementary Data 6 — Source data pertaining to Supplementary Figure 4A-I. Each tab of the spreadsheet contains the values and statistics used to generate each panel in the figure. Note: Each line represents the values per patient. [file ncomms15095-s6.xlsx]

## Sheet: Sup 4A
Analysis Run in Prism file "Distribution TMA v Normal 20160512-with excludes.pzfx"													Assembled by:		Pedro Correa de Sampaio 05/20/16
Raw data from "Normal Tissue Distribution 160512.xlx"													Validated Correct to Raw:		Julienne Carstens 05/25/16
	Non-involved	Tumor
Other T-cells	0.169189	0.0309215
	0.116482	0.0125707
	0.0107411	0.309947
	0.0468659	0.0584454
	0.023663	0.111992
	0	0.299103
	0.477555	0.042851
	0.137258	1.01242
	0.185632	0.669758
	0.0265604	0.798622
	0.0430663	0.199187
	0.139082	0.644893
	0.124004	0
	0	0.447471
	0.418702	0.0554477
	0.0127227	0.162006
	0.234742	0.0828272
	0.764374	0.0109529
	0.0777152	0.0408597
	0.920368	0.28667
	0.191623	0
	0.0171468	0.293747
	0.689953	0.270852
	0.0900322	0.0843704
	0.957137	0.462175
	0.0317091	0.184289
	0.0353941	0.667314
	0.171939	0.0576591
	0	0.142056
	0.797494	0.597907
	0.0113161	0.284346
	0.0272294	0.17505
	0.0151584	0.518775
	0.0135575	0.752971
	0.141443	0.451794
	0	0.440056
	0.152304	0.782609
	0.0771704	4.57101
	0.0242748	0.0950796
	0.101074	1.15883
	0.0142755	0.269122
	0.0297708	1.95202
	0.0908953	0.0864491
	0.0135833	0
	0.0516196	0.301167
	0.0315391	0.228001
	0.0240413	0
	0.0439899	0.19214
	0.0935829	0.147667
	0.0151515	33.9478
Cyto T cells	0.178588	2.44279
	1.31042	0.35198
	0.214823	0.873486
	0.257762	4.09117
	0.354946	0.111992
	0.262229	0.757727
	0.897803	0.442794
	0.305017	4.18776
	0.835344	0.429332
	0.863214	1.28406
	0.549096	0.29878
	0	3.79655
	0.637733	0.217374
	0.315126	6.63424
	0.362875	0.277239
	0.318066	0.549412
	0.528169	0.110436
	0.930542	0.306681
	0.699437	1.53632
	2.28091	1.81558
	7.63756	0.427198
	0.308642	0.629459
	0.689953	1.22925
	0.578778	0.801519
	0.104037	0.681099
	0.274812	1.30154
	0.17697	9.39092
	1.25516	0.249856
	0.497766	0.745792
	1.16776	4.18535
	0.611067	2.06525
	0.571818	0.2334
	1.66742	2.71739
	0.366052	0.689468
	1.34371	1.16563
	1.69884	1.4275
	0.253839	1.47826
	0.59164	2.67257
	1.43221	0.855717
	0.429564	1.60191
	0.114204	1.09065
	0.208395	6.65242
	0.515073	0.0648368
	0.787829	0
	0.374242	0.991341
	0.672834	1.31813
	0.685179	0.218988
	1.11075	1.40611
	1.27005	0.2658
	0.530303	15.0538
Teff	0.112793	0.0618429
	0.116482	0.0754243
	0	0.732601
	0.0351494	0.233781
	0.177473	0.121325
	0	0.438684
	0.210124	0.042851
	0.0305018	3.61252
	0.0742528	0.463678
	0	0.62637
	0.0430663	0.29048
	0	0.509673
	0.194863	0.00805088
	0	0.603113
	0.0837404	0.0970335
	0.0254453	0.2254
	0	0.0828272
	0.697906	0.0219058
	0.174859	0.0980633
	0.820328	0.955566
	0.191623	0.177999
	0.0514403	0.671423
	0.0862441	0.298632
	0.0514469	0.0949167
	0.124844	0.693262
	0.0105697	0.426169
	0.141576	0.339723
	0.154746	0.0960984
	0	0.2557
	0.398747	0.896861
	0.0226321	0.463933
	0.0408441	0.221729
	0.166742	0.543478
	0	0.671324
	0.0707214	0.894551
	0.0772201	0.686916
	0.0253839	0.708075
	0.0257235	2.33158
	0.0364122	0.0475398
	0.0758054	0.511247
	0.028551	0.226629
	0.00992359	2.01029
	0	0.0216123
	0.122249	1.38889
	0.0129049	1.48074
	0	0.79088
	0.0120207	0.0386449
	0.0329924	0.104803
	0.0668449	0.0590668
	0.151515	0.15361
Treg	0.0281981	0.154607
	0.101922	0.0502828
	0.107411	0.211327
	0.374927	0.116891
	0.023663	0.0933271
	0.0100857	0.438684
	0.477555	0.228539
	0.442275	0.483203
	0.0185632	0.154559
	0.132802	0.250548
	0.0215332	0.107893
	0	0.197629
	0.106289	0.0966106
	0	0.94358
	0.0837404	0.152481
	0.152672	0.126787
	0.0586854	0.635008
	0	0.0109529
	0.097144	0.473972
	0.480192	0.621118
	0.150561	0.462798
	0.0342936	0.713387
	0	0.118064
	0.154341	0.210926
	0.0208073	0.218925
	0.0105697	0.29947
	0.0589901	3.51856
	0.0687758	0.326735
	0.0255265	0.220186
	0.14241	1.15845
	0.124477	0.598623
	0.149762	0.571829
	0.485069	0.753459
	0.027115	1.01606
	0.155587	0.478901
	0.366795	0.246861
	0.0761518	0.571429
	0	0.331767
	0.157786	0.404088
	0.0631712	0.477164
	0.0142755	0.368272
	0.0198472	0.582694
	0.0908953	0.0432246
	0.0135833	0
	0.0129049	0.163132
	0.010513	0.513003
	0	0.360685
	0.0989772	0.663756
	0.0802139	0.0295334
	0.151515	5.68356
Normal	34.8623	0.309215
	26.8492	0.301697
	22.9968	1.04255
	9.00996	2.80538
	48.4027	2.67849
	32.6273	2.85145
	26.4183	0.114269
	46.1492	0.644271
	41.2103	7.59059
	56.2683	3.93047
	33.3333	0.398373
	48.6092	5.00312
	54.9513	13.8475
	58.2533	1.78988
	62.8611	5.03188
	54.2112	0.852293
	28.169	0.0276091
	78.9133	1.73056
	32.8735	0.441285
	44.938	1.64835
	33.4793	0.462798
	57.7161	3.14729
	66.6667	6.76436
	37.7749	4.72474
	74.4486	2.919
	64.3061	0.0230362
	69.5965	0.194128
	67.5034	0.211417
	62.7186	0.454578
	54.9986	0.186846
	45.83	2.37953
	68.3458	0.291749
	51.6295	1.3587
	71.0141	1.94139
	44.3564	0.26204
	46.5251	5.46313
	28.6585	0.310559
	72.0257	3.40982
	38.6576	0.166389
	38.8629	3.0334
	45.4532	1.55807
	62.1316	0.165097
	50.659	7.91009
	58.7748	0.925926
	54.0328	2.96148
	55.9609	0.448878
	68.3375	2.18987
	42.6482	0.489083
	25.8021	4.10514
	67.1212	0.614439
Other	27.4086	80.5195
	29.6884	70.7605
	35.4135	65.4551
	39.3087	84.8042
	3.69143	56.0896
	13.5351	66.3609
	34.1356	78.5031
	15.1136	86.9765
	20.6237	60.4671
	11.8194	71.923
	19.5413	53.1164
	19.1238	81.4437
	22.2675	17.2772
	11.8998	65.428
	18.7299	59.0241
	13.8295	62.1047
	44.7183	64.5776
	10.4187	74.0088
	25.7043	70.4993
	34.6939	72.8858
	28.1686	77.6077
	8.21331	79.2279
	26.5201	32.0717
	36.9646	67.7072
	11.2776	46.8742
	6.7329	50.6796
	22.8292	77.2628
	15.1995	55.0067
	10.619	62.1209
	18.8835	81.9881
	31.2663	78.2999
	8.76787	68.1877
	19.0541	56.8058
	3.76898	92.2163
	21.3296	74.6092
	28.1467	52.3452
	24.7113	75.7391
	7.20257	65.2382
	25.4643	68.5049
	20.2653	77.4369
	7.13776	66.7564
	13.9724	66.903
	15.1492	61.3573
	9.06004	76.3889
	12.892	84.4146
	4.79394	82.4866
	8.63085	56.5889
	21.5001	76.262
	45.8824	58.7419
	21.1061	42.5499
Cytokeratin 8+	37.2403	16.4811
	41.8171	28.4475
	41.2567	31.375
	50.9666	7.89012
	47.3261	40.7933
	53.5653	28.8534
	37.383	20.6256
	37.8222	3.0833
	37.0522	30.225
	30.8898	21.187
	46.4686	45.5888
	32.128	8.40441
	21.7183	68.5533
	29.5318	24.1537
	17.4599	35.3618
	31.4504	35.9794
	26.2911	34.4837
	8.27517	23.9102
	40.373	26.9102
	15.8664	21.7869
	30.1807	20.8615
	33.6591	15.3168
	5.34713	59.2472
	24.3859	26.3763
	13.067	48.1513
	28.6333	47.0859
	7.1614	8.62655
	15.6465	44.0515
	26.1391	36.0608
	23.6115	10.9865
	22.1342	15.9084
	22.0967	30.3186
	26.982	37.3024
	24.8102	2.71251
	32.6026	22.1379
	23.1853	39.3904
	46.1226	20.4099
	20.0772	21.445
	34.2275	29.9263
	40.2022	15.7805
	47.2377	29.7309
	23.6281	21.7345
	33.4949	30.5165
	31.2279	21.2963
	32.6236	9.68754
	38.5303	14.2145
	22.3104	40.6029
	34.565	20.8821
	26.8048	36.6509
	10.9242	1.99693

## Sheet: Sup 4B
Analysis Run in Prism file "Distribution TMA v Normal 20160512-with excludes.pzfx"													Assembled by:		Pedro Correa de Sampaio 05/20/16
Raw data from "Normal Tissue Distribution 160512.xlx"													Validated Correct to Raw:		Julienne Carstens 11/29/16
Tumor	Non-Involved
0.309215	58.2533
0.301697	26.8492
1.04255	64.3061
2.80538	54.2112								Table Analyzed	% Normal-50
2.67849	34.8623
2.85145	37.7749								Column B	Non-Involved
0.114269	66.6667								vs.	vs.
0.644271	62.8611								Column A	Tumor
7.59059	78.9133
3.93047	74.4486								Unpaired t test with Welch's correction
0.398373	33.4793								P value	< 0.0001
5.00312	44.938								P value summary	****
13.8475	67.5034								Significantly different? (P < 0.05)	Yes
1.78988	68.3458								One- or two-tailed P value?	Two-tailed
5.03188	46.5251								Welch-corrected t, df	t=20.68 df=51.73
0.852293	38.6576
0.0276091	32.6273								How big is the difference?
1.73056	68.3375								Mean ± SEM of column A	2.242 ± 0.3753, n=50
0.441285	69.5965								Mean ± SEM of column B	49.36 ± 2.247, n=50
1.64835	62.7186								Difference between means	47.12 ± 2.278
0.462798	51.6295								95% confidence interval	42.54 to 51.69
3.14729	71.0141								R squared	0.8921
6.76436	45.4532
4.72474	9.00996								F test to compare variances
2.919	54.9986								F,DFn, Dfd	35.86, 49, 49
0.0230362	28.6585								P value	< 0.0001
0.194128	62.1316								P value summary	****
0.211417	58.7748								Significantly different? (P < 0.05)	Yes
0.454578	25.8021
0.186846	45.83
2.37953	48.4027
0.291749	72.0257
1.3587	54.0328
1.94139	55.9609
0.26204	44.3564
5.46313	38.8629
0.310559	50.659
3.40982	42.6482
0.166389	67.1212
3.0334	41.2103
1.55807	33.3333
0.165097	48.6092
7.91009	54.9513
0.925926	28.169
2.96148	57.7161
0.448878	32.8735
2.18987	22.9968
0.489083	26.4183
4.10514	56.2683
0.614439	46.1492

## Sheet: Sup 4C
Analysis Run in Prism file "Distribution TMA v Normal 20160512-with excludes.pzfx"													Assembled by:		Pedro Correa de Sampaio 05/20/16
Raw data from "Normal Tissue Distribution 160512.xlx"													Validated Correct to Raw:		Julienne Carstens 11/29/16
Tumor	Non-Involved
80.5195	11.8998
70.7605	29.6884
65.4551	6.7329								Table Analyzed	% Other-50
84.8042	13.8295
56.0896	27.4086								Column B	Non-Involved
66.3609	36.9646								vs.	vs.
78.5031	26.5201								Column A	Tumor
86.9765	18.7299
60.4671	10.4187								Unpaired t test with Welch's correction
71.923	11.2776								P value	< 0.0001
53.1164	28.1686								P value summary	****
81.4437	34.6939								Significantly different? (P < 0.05)	Yes
17.2772	15.1995								One- or two-tailed P value?	Two-tailed
65.428	8.76787								Welch-corrected t, df	t=18.91 df=91.03
59.0241	28.1467
62.1047	25.4643								How big is the difference?
64.5776	13.5351								Mean ± SEM of column A	67.09 ± 2.001, n=50
74.0088	8.63085								Mean ± SEM of column B	19.74 ± 1.506, n=50
70.4993	22.8292								Difference between means	-47.35 ± 2.504
72.8858	10.619								95% confidence interval	-52.32 to -42.37
77.6077	19.0541								R squared	0.7971
79.2279	3.76898
32.0717	7.13776								F test to compare variances
67.7072	39.3087								F,DFn, Dfd	1.765, 49, 49
46.8742	18.8835								P value	0.0494
50.6796	24.7113								P value summary	*
77.2628	13.9724								Significantly different? (P < 0.05)	Yes
55.0067	9.06004
62.1209	45.8824
81.9881	31.2663
78.2999	3.69143
68.1877	7.20257
56.8058	12.892
92.2163	4.79394
74.6092	21.3296
52.3452	20.2653
75.7391	15.1492
65.2382	21.5001
68.5049	21.1061
77.4369	20.6237
66.7564	19.5413
66.903	19.1238
61.3573	22.2675
76.3889	44.7183
84.4146	8.21331
82.4866	25.7043
56.5889	35.4135
76.262	34.1356
58.7419	11.8194
42.5499	15.1136

## Sheet: Sup 4D
Analysis Run in Prism file "Distribution TMA v Normal 20160512-with excludes.pzfx"													Assembled by:		Pedro Correa de Sampaio 05/20/16
Raw data from "Normal Tissue Distribution 160512.xlx"													Validated Correct to Raw:		Julienne Carstens 11/29/16
Tumor	Non-Involved
16.4811	29.5318
28.4475	41.8171
31.375	28.6333
7.89012	31.4504								Table Analyzed	% CK8-50
40.7933	37.2403
28.8534	24.3859								Column B	Non-Involved
20.6256	5.34713								vs.	vs.
3.0833	17.4599								Column A	Tumor
30.225	8.27517
21.187	13.067								Unpaired t test
45.5888	30.1807								P value	0.2358
8.40441	15.8664								P value summary	ns
68.5533	15.6465								Significantly different? (P < 0.05)	No
24.1537	22.0967								One- or two-tailed P value?	Two-tailed
35.3618	23.1853								t, df	t=1.193 df=98
35.9794	34.2275
34.4837	53.5653								How big is the difference?
23.9102	22.3104								Mean ± SEM of column A	26.67 ± 1.994, n=50
26.9102	7.1614								Mean ± SEM of column B	29.73 ± 1.613, n=50
21.7869	26.1391								Difference between means	3.060 ± 2.565
20.8615	26.982								95% confidence interval	-2.030 to 8.150
15.3168	24.8102								R squared	0.01431
59.2472	47.2377
26.3763	50.9666								F test to compare variances
48.1513	23.6115								F,DFn, Dfd	1.528, 49, 49
47.0859	46.1226								P value	0.1414
8.62655	23.6281								P value summary	ns
44.0515	31.2279								Significantly different? (P < 0.05)	No
36.0608	26.8048
10.9865	22.1342
15.9084	47.3261
30.3186	20.0772
37.3024	32.6236
2.71251	38.5303
22.1379	32.6026
39.3904	40.2022
20.4099	33.4949
21.445	34.565
29.9263	10.9242
15.7805	37.0522
29.7309	46.4686
21.7345	32.128
30.5165	21.7183
21.2963	26.2911
9.68754	33.6591
14.2145	40.373
40.6029	41.2567
20.8821	37.383
36.6509	30.8898
1.99693	37.8222

## Sheet: Sup 4E
Analysis Run in Prism file "Distribution TMA v Normal 20160512-with excludes.pzfx"													Assembled by:		Pedro Correa de Sampaio 05/20/16
Raw data from "Normal Tissue Distribution 160512.xlx"													Validated Correct to Raw:		Julienne Carstens 11/29/16
Tumor	Non-Involved
2.69017	0.315126
0.490258	1.64531
2.12736	0.327661
4.50029	0.508906								Table Analyzed	% All T-50
0.438637	0.488768
1.9342	0.874598								Column B	Non-Involved
0.757035	1.46615								vs.	vs.
9.2959	0.949058								Column A	Tumor
1.71733	2.39282
2.9596	1.20683								Unpaired t test with Welch's correction
0.89634	8.17137								P value	0.0159
5.14874	4.5018								P value summary	*
0.322035	1.65062								Significantly different? (P < 0.05)	Yes
8.62841	0.789653								One- or two-tailed P value?	Two-tailed
0.582201	2.14286								Welch-corrected t, df	t=2.494 df=51.56
1.0636	1.65069
0.911099	0.272315								How big is the difference?
0.350493	0.72124								Mean ± SEM of column A	3.996 ± 1.120, n=50
2.14922	0.412931								Mean ± SEM of column B	1.168 ± 0.1810, n=50
3.67893	0.523293								Difference between means	-2.828 ± 1.134
1.068	2.3344								95% confidence interval	-5.104 to -0.5517
2.30802	0.406724								R squared	0.1076
1.9168	0.171306
1.19173	0.714704								F test to compare variances
2.05546	2.50641								F,DFn, Dfd	38.25, 49, 49
2.21147	0.507679								P value	< 0.0001
13.9165	0.267937								P value summary	****
0.730348	0.937245								Significantly different? (P < 0.05)	Yes
1.36373	1.51069
6.83857	0.769492
3.41215	0.579744
1.20201	0.694534
4.5331	0.451671
3.12982	0.714886
2.99087	1.71146
2.80133	0.669615
3.54037	0.696864
9.90692	1.2867
1.40243	0.848485
3.74915	1.11379
1.95467	0.656761
11.1974	0.139082
0.216123	1.06289
1.38889	0.821596
2.93638	0.411523
2.85002	1.04916
0.618318	0.332975
2.36681	2.06304
0.502067	1.02258
54.8387	0.915053

## Sheet: Sup4F
Analysis Run in Prism file "Distribution TMA v Normal 20160512-with excludes.pzfx"													Assembled by:		Pedro Correa de Sampaio 05/20/16
Raw data from "Normal Tissue Distribution 160512.xlx"													Validated Correct to Raw:		Julienne Carstens 11/29/16
Tumor	Non-Involved
2.44279	0.315126
0.35198	1.31042
0.873486	0.274812								Table Analyzed	% CytoT-50
4.09117	0.318066
0.111992	0.178588								Column B	Non-Involved
0.757727	0.578778								vs.	vs.
0.442794	0.689953								Column A	Tumor
4.18776	0.362875
0.429332	0.930542								Unpaired t test with Welch's correction
1.28406	0.104037								P value	0.0137
0.29878	7.63756								P value summary	*
3.79655	2.28091								Significantly different? (P < 0.05)	Yes
0.217374	1.25516								One- or two-tailed P value?	Two-tailed
6.63424	0.571818								Welch-corrected t, df	t=2.535 df=64.81
0.277239	1.69884
0.549412	1.43221								How big is the difference?
0.110436	0.262229								Mean ± SEM of column A	1.843 ± 0.3807, n=50
0.306681	0.685179								Mean ± SEM of column B	0.8006 ± 0.1550, n=50
1.53632	0.17697								Difference between means	-1.042 ± 0.4110
1.81558	0.497766								95% confidence interval	-1.863 to -0.2211
0.427198	1.66742								R squared	0.09022
0.629459	0.366052
1.22925	0.114204								F test to compare variances
0.801519	0.257762								F,DFn, Dfd	6.031, 49, 49
0.681099	1.16776								P value	< 0.0001
1.30154	0.253839								P value summary	****
9.39092	0.208395								Significantly different? (P < 0.05)	Yes
0.249856	0.787829
0.745792	1.27005
4.18535	0.611067
2.06525	0.354946
0.2334	0.59164
2.71739	0.374242
0.689468	0.672834
1.16563	1.34371
1.4275	0.429564
1.47826	0.515073
2.67257	1.11075
0.855717	0.530303
1.60191	0.835344
1.09065	0.549096
6.65242	0
0.0648368	0.637733
0	0.528169
0.991341	0.308642
1.31813	0.699437
0.218988	0.214823
1.40611	0.897803
0.2658	0.863214
15.0538	0.305017

## Sheet: Sup4G
Analysis Run in Prism file "Distribution TMA v Normal 20160512-with excludes.pzfx"													Assembled by:		Pedro Correa de Sampaio 05/20/16
Raw data from "Normal Tissue Distribution 160512.xlx"													Validated Correct to Raw:		Julienne Carstens 11/29/16
Tumor	Non-Involved
0.0618429	0
0.0754243	0.116482
0.732601	0.0105697								Table Analyzed	% Teff-50
0.233781	0.0254453
0.121325	0.112793								Column B	Non-Involved
0.438684	0.0514469								vs.	vs.
0.042851	0.0862441								Column A	Tumor
3.61252	0.0837404
0.463678	0.697906								Unpaired t test with Welch's correction
0.62637	0.124844								P value	< 0.0001
0.29048	0.191623								P value summary	****
0.509673	0.820328								Significantly different? (P < 0.05)	Yes
0.00805088	0.154746								One- or two-tailed P value?	Two-tailed
0.603113	0.0408441								Welch-corrected t, df	t=4.481 df=54.48
0.0970335	0.0772201
0.2254	0.0364122								How big is the difference?
0.0828272	0								Mean ± SEM of column A	0.5322 ± 0.09391, n=50
0.0219058	0.0120207								Mean ± SEM of column B	0.09973 ± 0.02225, n=50
0.0980633	0.141576								Difference between means	-0.4324 ± 0.09651
0.955566	0								95% confidence interval	-0.6259 to -0.2390
0.177999	0.166742								R squared	0.2693
0.671423	0
0.298632	0.028551								F test to compare variances
0.0949167	0.0351494								F,DFn, Dfd	17.82, 49, 49
0.693262	0.398747								P value	< 0.0001
0.426169	0.0253839								P value summary	****
0.339723	0.00992359								Significantly different? (P < 0.05)	Yes
0.0960984	0.122249
0.2557	0.0668449
0.896861	0.0226321
0.463933	0.177473
0.221729	0.0257235
0.543478	0.0129049
0.671324	0
0.894551	0.0707214
0.686916	0.0758054
0.708075	0
2.33158	0.0329924
0.0475398	0.151515
0.511247	0.0742528
0.226629	0.0430663
2.01029	0
0.0216123	0.194863
1.38889	0
1.48074	0.0514403
0.79088	0.174859
0.0386449	0
0.104803	0.210124
0.0590668	0
0.15361	0.0305018

## Sheet: Sup4H
Analysis Run in Prism file "Distribution TMA v Normal 20160512-with excludes.pzfx"													Assembled by:		Pedro Correa de Sampaio 05/20/16
Raw data from "Normal Tissue Distribution 160512.xlx"													Validated Correct to Raw:		Julienne Carstens 11/29/16
Tumor	Non-Involved
0.154607	0
0.0502828	0.101922
0.211327	0.0105697								Table Analyzed	% Treg-50
0.116891	0.152672
0.0933271	0.0281981								Column B	Non-Involved
0.438684	0.154341								vs.	vs.
0.228539	0								Column A	Tumor
0.483203	0.0837404
0.154559	0								Unpaired t test with Welch's correction
0.250548	0.0208073								P value	0.002
0.107893	0.150561								P value summary	**
0.197629	0.480192								Significantly different? (P < 0.05)	Yes
0.0966106	0.0687758								One- or two-tailed P value?	Two-tailed
0.94358	0.149762								Welch-corrected t, df	t=3.266 df=51.15
0.152481	0.366795
0.126787	0.157786								How big is the difference?
0.635008	0.0100857								Mean ± SEM of column A	0.5331 ± 0.1282, n=50
0.0109529	0								Mean ± SEM of column B	0.1097 ± 0.01899, n=50
0.473972	0.0589901								Difference between means	-0.4234 ± 0.1296
0.621118	0.0255265								95% confidence interval	-0.6837 to -0.1632
0.462798	0.485069								R squared	0.1726
0.713387	0.027115
0.118064	0.0142755								F test to compare variances
0.210926	0.374927								F,DFn, Dfd	45.62, 49, 49
0.218925	0.14241								P value	< 0.0001
0.29947	0.0761518								P value summary	****
3.51856	0.0198472								Significantly different? (P < 0.05)	Yes
0.326735	0.0135833
0.220186	0.0802139
1.15845	0.124477
0.598623	0.023663
0.571829	0
0.753459	0.0129049
1.01606	0.010513
0.478901	0.155587
0.246861	0.0631712
0.571429	0.0908953
0.331767	0.0989772
0.404088	0.151515
0.477164	0.0185632
0.368272	0.0215332
0.582694	0
0.0432246	0.106289
0	0.0586854
0.163132	0.0342936
0.513003	0.097144
0.360685	0.107411
0.663756	0.477555
0.0295334	0.132802
5.68356	0.442275

## Sheet: Sup 4I
Analysis Run in Prism file "Distribution TMA v Normal 20160512-with excludes.pzfx"													Assembled by:		Pedro Correa de Sampaio 05/20/16
Raw data from "Normal Tissue Distribution 160512.xlx"													Validated Correct to Raw:		Julienne Carstens 11/29/16
Tumor	Non-Involved
0.0309215	0
0.0125707	0.116482
0.309947	0.0317091								Table Analyzed	% CD3+ other-50
0.0584454	0.0127227
0.111992	0.169189								Column B	Non-Involved
0.299103	0.0900322								vs.	vs.
0.042851	0.689953								Column A	Tumor
1.01242	0.418702
0.669758	0.764374								Unpaired t test with Welch's correction
0.798622	0.957137								P value	0.1768
0.199187	0.191623								P value summary	ns
0.644893	0.920368								Significantly different? (P < 0.05)	No
0	0.171939								One- or two-tailed P value?	Two-tailed
0.447471	0.0272294								Welch-corrected t, df	t=1.370 df=49.26
0.0554477	0
0.162006	0.0242748								How big is the difference?
0.0828272	0								Mean ± SEM of column A	1.088 ± 0.6779, n=50
0.0109529	0.0240413								Mean ± SEM of column B	0.1577 ± 0.03487, n=50
0.0408597	0.0353941								Difference between means	-0.9302 ± 0.6788
0.28667	0								95% confidence interval	-2.294 to 0.4337
0	0.0151584								R squared	0.03672
0.293747	0.0135575
0.270852	0.0142755								F test to compare variances
0.0843704	0.0468659								F,DFn, Dfd	377.8, 49, 49
0.462175	0.797494								P value	< 0.0001
0.184289	0.152304								P value summary	****
0.667314	0.0297708								Significantly different? (P < 0.05)	Yes
0.0576591	0.0135833
0.142056	0.0935829
0.597907	0.0113161
0.284346	0.023663
0.17505	0.0771704
0.518775	0.0516196
0.752971	0.0315391
0.451794	0.141443
0.440056	0.101074
0.782609	0.0908953
4.57101	0.0439899
0.0950796	0.0151515
1.15883	0.185632
0.269122	0.0430663
1.95202	0.139082
0.0864491	0.124004
0	0.234742
0.301167	0.0171468
0.228001	0.0777152
0	0.0107411
0.19214	0.477555
0.147667	0.0265604
33.9478	0.137258
