# Supplementary material for: Spatial computation of intratumoral T cells correlates with survival of patients with pancreatic cancer
Source: Nat Commun. 2017 Apr 27;8:15095. doi: 10.1038/ncomms15095 (PMC5414182; doi:10.1038/ncomms15095)
Supplement: Supplementary Data 7 — Source data pertaining to Supplementary Figure 6A and B. Each tab of the spreadsheet contains the values and statistics used to generate each panel in the figure. Note: Each line represents the values per patient. [file ncomms15095-s7.xlsx]

## Sheet: Sup Fig 6A
Analysis Run in Prism file "161021 aSMA Collagen medium threshold.pzfx"										Assembled by:	Julienne Carstens 2/15/2017
Raw data from "MDACC survival.JC for Rao-SPSS.v2.7.xlsx"										Validated Correct to Raw:	Pedro Correa de Sampaio 2/16/2017
	Average of %Area	% Cyto T									Average of %Area vs. % Cyto T
	21.83	0.592085								Pearson r
	11.949	0.448967								r	-0.1316
	23.222	0.482846								95% confidence interval	-0.2958 to 0.04019
	21.5915	1.15385								R squared	0.01732
	34.6575	0.118852
	16.846	0.337945								P value
	13.682	2.44279								P (two-tailed)	0.1326
	7.958	3.42599								P value summary	ns
	4.554	0.411899								Significant? (alpha = 0.05)	No
	21.574	0.650618
	31.81	0.29788								Number of XY Pairs	132
	26.1725	0.35198
	23.919	0.873486
	27.472	4.09117
	16.196	3.60825
	18.8265	0.111992
	16.717	1.52284
	11.4115	0.757727
	28.4435	0.442794
	21.962	0.126617
	13.174	4.18776
	13.602	0.602032
	11.1195	0.332226
	24.786	0.429332
	14.711	6.54906
	1.819	0.77891
	10.085	1.28406
	18.462	2.65337
	24.6095	0.29878
	11.0885	0.638325
	16.3405	3.79655
	10.88	0.336939
	17.948	0.0451977
	11.212	0.735449
	14.3905	0.217374
	12.541	6.63424
	15.493	2.44281
	17.4485	0.277239
	25.094	0.549412
	31.993	0.110436
	19.459	1.20153
	30.078	1.50734
	34.0295	0.306681
	11.585	0.551528
	12.4745	1.53632
	22.857	1.81558
	35.012	0.427198
	18.135	0.629459
	19.917	0.83113
	15.824	0.152855
	7.1885	1.22925
	30.2435	0.641907
	20.053	0.16513
	30.937	0.112867
	26.628	0.801519
	14.298	0.681099
	5.623	1.10594
	1.1425	3.34445
	20.597	1.30154
	19.378	9.39092
	21.412	0.249856
	34.64	0.374933
	11.284	6.60295
	12.131	0.745792
	30.385	4.18535
	21.474	6.35179
	16.55	2.06525
	23.3775	0.2334
	20.7515	0.0846262
	22.308	0.0564334
	16.9795	2.71739
	34.4855	0.689468
	18.068	0.318471
	9.0895	0.560971
	25.5305	4.41276
	19.5045	1.11217
	20.891	0.161644
	18.8435	1.16563
	17.517	1.4275
	15.277	1.47826
	8.197	0.261097
	22.489	0.126598
	17.6435	2.67257
	28.275	0.855717
	23.0665	0.137033
	8.052	0.475658
	25.238	1.60191
	7.158	1.54785
	17.983	1.09065
	15.982	6.65242
	12.967	1.38103
	19.313	0.613063
	11.54	0.0648368
	39.736	0.213106
	39.025	0.709667
	18.976	0.0621375
	5.961	0
	24.293	16.4985
	3.123	0.204983
	21.1635	0.991341
	29.144	0.308123
	31.429	1.31813
	56.301	0.346921
	13.388	8.48923
	16.457	0.456361
	26.249	0.218988
	3.27	3.56593
	15.78	8.81626
	32.746	0.123213
	23.726	6.57748
	38.816	0.208768
	27.399	0.723764
	25.207	1.17551
	10.607	0.304923
	25.387	1.54008
	20.64	0.214248
	13.232	4.57503
	15.738	1.88206
	29.4905	1.40611
	4.264	4.00943
	26.055	0.2658
	19.552	0.194837
	17.859	0.517777
	6.1875	1.23806
	12.279	3.60644
	19.993	0.059988
	17.889	0.317259
	18.027	0.125839
	20.555	0.0523195
	15.354	15.0538
	26.94	5.84216
	11.491	1.87139

## Sheet: Sup Fig 6B
Analysis Run in Prism file "161021 aSMA Collagen medium threshold.pzfx"										Assembled by:	Julienne Carstens 2/15/2017
Raw data from "MDACC survival.JC for Rao-SPSS.v2.7.xlsx"										Validated Correct to Raw:	Pedro Correa de Sampaio 2/16/2017
	Average of %Area	%Teff
	21.83	0.373948									Average of %Area vs. %Teff
	11.949	0.0399082								Pearson r
	23.222	0.660737								r	-0.1483
	21.5915	0.318302								95% confidence interval	-0.3113 to 0.02312
	34.6575	0.0457122								R squared	0.02201
	16.846	0.0105608
	13.682	0.0618429								P value
	7.958	1.21525								P (two-tailed)	0.0896
	4.554	0.0457666								P value summary	ns
	21.574	0.146389								Significant? (alpha = 0.05)	No
	31.81	0.0175223
	26.1725	0.0754243								Number of XY Pairs	132
	23.919	0.732601
	27.472	0.233781
	16.196	9.12768
	18.8265	0.121325
	16.717	0.39884
	11.4115	0.438684
	28.4435	0.042851
	21.962	0.0452202
	13.174	3.61252
	13.602	0.326101
	11.1195	0.0622924
	24.786	0.463678
	14.711	3.21411
	1.819	0.139804
	10.085	0.62637
	18.462	0.625317
	24.6095	0.29048
	11.0885	0.0638325
	16.3405	0.509673
	10.88	0.097535
	17.948	0.0225989
	11.212	0.0735449
	14.3905	0.00805088
	12.541	0.603113
	15.493	0.697945
	17.4485	0.0970335
	25.094	0.2254
	31.993	0.0828272
	19.459	0.283998
	30.078	1.00758
	34.0295	0.0219058
	11.585	0.220611
	12.4745	0.0980633
	22.857	0.955566
	35.012	0.177999
	18.135	0.671423
	19.917	0.755572
	15.824	0.0545911
	7.1885	0.298632
	30.2435	0.932294
	20.053	0.0963259
	30.937	0.112867
	26.628	0.0949167
	14.298	0.693262
	5.623	0.0582072
	1.1425	0.698062
	20.597	0.426169
	19.378	0.339723
	21.412	0.0960984
	34.64	0.392787
	11.284	1.23805
	12.131	0.2557
	30.385	0.896861
	21.474	0.590391
	16.55	0.463933
	23.3775	0.221729
	20.7515	0.0282088
	22.308	0
	16.9795	0.543478
	34.4855	0.671324
	18.068	0.0857423
	9.0895	0.294509
	25.5305	0.911648
	19.5045	0.239177
	20.891	0.150098
	18.8435	0.894551
	17.517	0.686916
	15.277	0.708075
	8.197	0.0870322
	22.489	0.0886188
	17.6435	2.33158
	28.275	0.0475398
	23.0665	0.0342583
	8.052	0.0279799
	25.238	0.511247
	7.158	0.378364
	17.983	0.226629
	15.982	2.01029
	12.967	0.260358
	19.313	0.070738
	11.54	0.0216123
	39.736	0.559403
	39.025	0.662356
	18.976	0
	5.961	1.38889
	24.293	6.29662
	3.123	0.268054
	21.1635	1.48074
	29.144	0.0560224
	31.429	0.79088
	56.301	0.0216826
	13.388	7.25068
	16.457	0.22818
	26.249	0.0386449
	3.27	1.81258
	15.78	2.44438
	32.746	0.123213
	23.726	1.05909
	38.816	0.026096
	27.399	0.402091
	25.207	0.710771
	10.607	0.00743716
	25.387	0.105005
	20.64	0.0267809
	13.232	0.335782
	15.738	0.125471
	29.4905	0.104803
	4.264	6.36792
	26.055	0.0590668
	19.552	0.146128
	17.859	0.0517777
	6.1875	0.0314762
	12.279	3.0921
	19.993	0.719856
	17.889	0
	18.027	0.0419463
	20.555	0.0348797
	15.354	0.15361
	26.94	0.409976
	11.491	0.340252
