# Supplementary material for: Spatial computation of intratumoral T cells correlates with survival of patients with pancreatic cancer
Source: Nat Commun. 2017 Apr 27;8:15095. doi: 10.1038/ncomms15095 (PMC5414182; doi:10.1038/ncomms15095)
Supplement: Supplementary Data 8 — Source data pertaining to Supplementary Tables 1 - 6. Each tab of the spreadsheet contains the values and statistics used to generate each table. [file ncomms15095-s8.xlsx]

## Sheet: Table S1
Analysis run in SPSS file "TMA ChiSquare 20160223.spv", "TMA ChiSquare 20160223.v2.spv" and "20160518 additional chisquare.spv"								Assembled by:		Julienne Carstens 05-20-2016
Raw Data from file "MDACC survial.JC for Rao-SPSS.v2.5.xlsx"- caluclated from "TMA-with excludes" tab results on All T tab								Validated Correct to Raw:		Pedro Correa de Sampaio 05-25-2016
note: separates must be resorted to match indicated range					69-134			3-68				ChiSquare		Case Processing Summary
	All				High AllT			Low AllT				pValue			Cases
n	132				66			66			132				Valid		Missing		Total
Median age at surgery (range), years	64.4466	84.7945	25.0712		64.8082	81.3863	25.0712	64.0863	84.7945	41.6329					N	Percent	N	Percent	N	Percent
Median time to recurrence (range), months	9.73151	152.745	0.427397		15.7973	137.26	4.66849	7.82466	152.745	0.427397				All Spss * Status	132	1	0	0	132	1
Median survival (range), months	21.2055	152.745	0.427397		25.4137	137.26	4.66849	16.7342	152.745	0.427397
Median primary tumor diameter (range), cm	3	12	0.7		3	12	0.7	3	11.5	0.8
Reached survival endpoint	96				44			52			96	0.171
Sex	132				66			66			132	0.482		All Spss * Status Crosstabulation
M	75				40			35			75			Count
F	57				26			31			57					Status		Total
Ethnicity	132				66			66			132	0.779				0	1
White	112				58			54			112			All Spss	0	14a	52a	66
Black	7				2			5			7				1	22a	44a	66
Hispanic	8				4			4			8			Total		36	96	132
Asian	3				1			2			3			Each subscript letter denotes a subset of Status categories whose column proportions do not differ significantly from each other at the .05 level.
Other	2				1			1			2
Adjuvant Radiation Therapy	132				66			66			132	0.482
yes	57				31			26			57
no	75				35			40			75			Chi-Square Tests
Adjuvant Chemotherapy	132				66			66			132	0.245			Value	df	Asymptotic Significance (2-sided)	Exact Sig. (2-sided)	Exact Sig. (1-sided)
yes	95				51			44			95			Pearson Chi-Square	2.444a	1	0.118
no	37				15			22			37			Continuity Correctionb	1.872	1	0.171
Surgical Margins	132				66			66			132	1		Likelihood Ratio	2.46	1	0.117
0	108				54			54			108			Fisher's Exact Test				0.171	0.085
1	24				12			12			24			Linear-by-Linear Association	2.426	1	0.119
AJCC Stage	132				66			66			132	0.144		N of Valid Cases	132
IB	1				0			1			1			a 0 cells (.0%) have expected count less than 5. The minimum expected count is 18.00.
IIA	27				16			11			27			b Computed only for a 2x2 table
IIB	101				47			54			101
IV	3				3			0			3
Positive Lymph Node	132				66			66			132	0.524		Case Processing Summary
yes	104				50			54			104				Cases
no	28				16			12			28				Valid		Missing		Total
Differentiation	132				66			66			132	0.452			N	Percent	N	Percent	N	Percent
Well/Moderate	91				48			43			91			All Spss * Gender	132	1	0	0	132	1
Moderate/Poor	41				18			23			41
Surgery Type	132				66			66			132	0.296
Pancreaticoduodenectomy	109				55			54			109
Distal Pancreatectomy	21				9			12			21			All Spss * Gender Crosstabulation
Total Pancreatectomy	2				2			0			2			Count
																Gender		Total
																F	M
														All Spss	0	31a	35a	66
															1	26a	40a	66
														Total		57	75	132
														Each subscript letter denotes a subset of Gender categories whose column proportions do not differ significantly from each other at the .05 level.
														Chi-Square Tests
															Value	df	Asymptotic Significance (2-sided)	Exact Sig. (2-sided)	Exact Sig. (1-sided)
														Pearson Chi-Square	.772a	1	0.38
														Continuity Correctionb	0.494	1	0.482
														Likelihood Ratio	0.773	1	0.379
														Fisher's Exact Test				0.482	0.241
														N of Valid Cases	132
														a 0 cells (.0%) have expected count less than 5. The minimum expected count is 28.50.
														b Computed only for a 2x2 table
														Case Processing Summary
															Cases
															Valid		Missing		Total
															N	Percent	N	Percent	N	Percent
														All Spss * Race spss	132	1	0	0	132	1
														All Spss * Race spss Crosstabulation
														Count
																Race spss					Total
																1	2	3	4	5
														All Spss	0	54a	5a	4a	2a	1a	66
															1	58a	2a	4a	1a	1a	66
														Total		112	7	8	3	2	132
														Each subscript letter denotes a subset of Race spss categories whose column proportions do not differ significantly from each other at the .05 level.
														Chi-Square Tests
															Value	df	Asymptotic Significance (2-sided)
														Pearson Chi-Square	1.762a	4	0.779
														Likelihood Ratio	1.811	4	0.77
														Linear-by-Linear Association	0.416	1	0.519
														N of Valid Cases	132
														a 8 cells (80.0%) have expected count less than 5. The minimum expected count is 1.00.
														Case Processing Summary
															Cases
															Valid		Missing		Total
															N	Percent	N	Percent	N	Percent
														All Spss * XRT Spss	132	1	0	0	132	1
														All Spss * XRT Spss Crosstabulation
														Count
																XRT Spss		Total
																0	1
														All Spss	0	40a	26a	66
															1	35a	31a	66
														Total		75	57	132
														Each subscript letter denotes a subset of XRT Spss categories whose column proportions do not differ significantly from each other at the .05 level.
														Chi-Square Tests
															Value	df	Asymptotic Significance (2-sided)	Exact Sig. (2-sided)	Exact Sig. (1-sided)
														Pearson Chi-Square	.772a	1	0.38
														Continuity Correctionb	0.494	1	0.482
														Likelihood Ratio	0.773	1	0.379
														Fisher's Exact Test				0.482	0.241
														Linear-by-Linear Association	0.766	1	0.381
														N of Valid Cases	132
														a 0 cells (.0%) have expected count less than 5. The minimum expected count is 28.50.
														b Computed only for a 2x2 table
														Case Processing Summary
															Cases
															Valid		Missing		Total
															N	Percent	N	Percent	N	Percent
														All Spss * Chemo Spss	132	1	0	0	132	1
														All Spss * Chemo Spss Crosstabulation
														Count
																Chemo Spss		Total
																0	1
														All Spss	0	22a	44a	66
															1	15a	51a	66
														Total		37	95	132
														Each subscript letter denotes a subset of Chemo Spss categories whose column proportions do not differ significantly from each other at the .05 level.
														Chi-Square Tests
															Value	df	Asymptotic Significance (2-sided)	Exact Sig. (2-sided)	Exact Sig. (1-sided)
														Pearson Chi-Square	1.840a	1	0.175
														Continuity Correctionb	1.352	1	0.245
														Likelihood Ratio	1.849	1	0.174
														Fisher's Exact Test				0.245	0.122
														Linear-by-Linear Association	1.826	1	0.177
														N of Valid Cases	132
														a 0 cells (.0%) have expected count less than 5. The minimum expected count is 18.50.
														b Computed only for a 2x2 table
														Case Processing Summary
															Cases
															Valid		Missing		Total
															N	Percent	N	Percent	N	Percent
														All Spss * Margin	132	1	0	0	132	1
														All Spss * Margin Crosstabulation
														Count
																Margin		Total
																0	1
														All Spss	0	54a	12a	66
															1	54a	12a	66
														Total		108	24	132
														Each subscript letter denotes a subset of Margin categories whose column proportions do not differ significantly from each other at the .05 level.
														Chi-Square Tests
															Value	df	Asymptotic Significance (2-sided)	Exact Sig. (2-sided)	Exact Sig. (1-sided)
														Pearson Chi-Square	.000a	1	1
														Continuity Correctionb	0	1	1
														Likelihood Ratio	0	1	1
														Fisher's Exact Test				1	0.589
														Linear-by-Linear Association	0	1	1
														N of Valid Cases	132
														a 0 cells (.0%) have expected count less than 5. The minimum expected count is 12.00.
														b Computed only for a 2x2 table
														Case Processing Summary
															Cases
															Valid		Missing		Total
															N	Percent	N	Percent	N	Percent
														All Spss * AJCC Spss	132	1	0	0	132	1
														All Spss * AJCC Spss Crosstabulation
														Count
																AJCC Spss				Total
																1	2	3	4
														All Spss	0	1a	11a	54a	0a	66
															1	0a	16a	47a	3a	66
														Total		1	27	101	3	132
														Each subscript letter denotes a subset of AJCC Spss categories whose column proportions do not differ significantly from each other at the .05 level.
														Chi-Square Tests
															Value	df	Asymptotic Significance (2-sided)
														Pearson Chi-Square	5.411a	3	0.144
														Likelihood Ratio	6.962	3	0.073
														Linear-by-Linear Association	0	1	1
														N of Valid Cases	132
														a 4 cells (50.0%) have expected count less than 5. The minimum expected count is .50.
														Case Processing Summary
															Cases
															Valid		Missing		Total
															N	Percent	N	Percent	N	Percent
														All Spss * LN Spss	132	1	0	0	132	1
														All Spss * LN Spss Crosstabulation
														Count
																LN Spss		Total
																0	1
														All Spss	0	12a	54a	66
															1	16a	50a	66
														Total		28	104	132
														Each subscript letter denotes a subset of LN Spss categories whose column proportions do not differ significantly from each other at the .05 level.
														Chi-Square Tests
															Value	df	Asymptotic Significance (2-sided)	Exact Sig. (2-sided)	Exact Sig. (1-sided)
														Pearson Chi-Square	.725a	1	0.394
														Continuity Correctionb	0.408	1	0.523
														Likelihood Ratio	0.727	1	0.394
														Fisher's Exact Test				0.524	0.262
														Linear-by-Linear Association	0.72	1	0.396
														N of Valid Cases	132
														a 0 cells (.0%) have expected count less than 5. The minimum expected count is 14.00.
														b Computed only for a 2x2 table
														Case Processing Summary
															Cases
															Valid		Missing		Total
															N	Percent	N	Percent	N	Percent
														Diff Spss 2 * All Spss	132	0.992	1	0.008	133	1
														Diff Spss 2 * All Spss Crosstabulation
														Count
																All Spss		Total
																0	1
														Diff Spss 2	1	43a	48a	91
															2	23a	18a	41
														Total		66	66	132
														Each subscript letter denotes a subset of All Spss categories whose column proportions do not differ significantly from each other at the .05 level.
														Chi-Square Tests
															Value	df	Asymptotic Significance (2-sided)	Exact Sig. (2-sided)	Exact Sig. (1-sided)
														Pearson Chi-Square	.884a	1	0.347
														Continuity Correctionb	0.566	1	0.452
														Likelihood Ratio	0.886	1	0.347
														Fisher's Exact Test				0.452	0.226
														Linear-by-Linear Association	0.878	1	0.349
														N of Valid Cases	132
														a 0 cells (.0%) have expected count less than 5. The minimum expected count is 20.50.
														b Computed only for a 2x2 table
														Case Processing Summary
															Cases
															Valid		Missing		Total
															N	Percent	N	Percent	N	Percent
														TypeofSurg * All Spss	132	0.992	1	0.008	133	1
														TypeofSurg * All Spss Crosstabulation
														Count
																All Spss		Total
																0	1
														TypeofSurg	Distal Pancreatectomy	12a	9a	21
															Pancreaticoduodenectomy	54a	55a	109
															Total Pancreatectomy	0a	2a	2
														Total		66	66	132
														Each subscript letter denotes a subset of All Spss categories whose column proportions do not differ significantly from each other at the .05 level.
														Chi-Square Tests
															Value	df	Asymptotic Significance (2-sided)
														Pearson Chi-Square	2.438a	2	0.296
														Likelihood Ratio	3.212	2	0.201
														N of Valid Cases	132
														a 2 cells (33.3%) have expected count less than 5. The minimum expected count is 1.00.

## Sheet: Table S2
Analysis run in SPSS file "TMA ChiSquare 20160223.spv", "TMA ChiSquare 20160223.v2.spv" and "20160518 additional chisquare.spv"								Assembled by:		Julienne Carstens 05-20-2016
Raw Data from file "MDACC survial.JC for Rao-SPSS.v2.5.xlsx"- caluclated from "TMA-with excludes" tab results on "CytoT" tab								Validated Correct to Raw:		Pedro Correa de Sampaio 05-25-2016
															Case Processing Summary
note: separates must be resorted to match indicated range					69-134			3-68				ChiSquare				Cases
	All				High CytoT			Low CytoT				pValue				Valid		Missing		Total
n	132				66			66			132					N	Percent	N	Percent	N	Percent
Median age at surgery (range), years	64.4466	84.7945	25.0712		65.1877	80.926	25.0712	63.5493	84.7945	39.8795					CytoT spss * Status	132	1	0	0	132	1
Median time to recurrence (range), months	9.73151	152.745	0.427397		15.7973	152.745	4.66849	8.10411	128.844	0.427397
Median survival (range), months	21.2055	152.745	0.427397		25.4137	152.745	4.66849	16.8329	128.844	0.427397
Median primary tumor diameter (range), cm	3	12	0.7		3	8	0.7	3	12	1.5
Reached survival endpoint	96				43			53			96	0.078			CytoT spss * Status Crosstabulation
Sex	132				66			66			132	1			Count
M	75				37			38			75						Status		Total
F	57				29			28			57						0	1
Ethnicity	132				66			66			132	0.976			CytoT spss	0	13a	53a	66
White	112				56			56			112					1	23a	43a	66
Black	7				3			4			7				Total		36	96	132
Hispanic	8				4			4			8				Each subscript letter denotes a subset of Status categories whose column proportions do not differ significantly from each other at the .05 level.
Asian	3				2			1			3
Other	2				1			1			2
Adjuvant Radiation Therapy	132				66			66			132	1
yes	57				28			29			57				Chi-Square Tests
no	75				38			37			75					Value	df	Asymptotic Significance (2-sided)	Exact Sig. (2-sided)	Exact Sig. (1-sided)
Adjuvant Chemotherapy	132				66			66			132	0.699			Pearson Chi-Square	3.819a	1	0.051
yes	95				46			49			95				Continuity Correctionb	3.094	1	0.079
no	37				20			17			37				Likelihood Ratio	3.858	1	0.05
Surgical Margins	132				66			66			132	0.822			Fisher's Exact Test				0.078	0.039
0	108				55			53			108				Linear-by-Linear Association	3.791	1	0.052
1	24				11			13			24				N of Valid Cases	132
AJCC Stage	132				66			66			132	0.304			a 0 cells (.0%) have expected count less than 5. The minimum expected count is 18.00.
IB	1				0			1			1				b Computed only for a 2x2 table
IIA	27				17			10			27
IIB	101				47			54			101
IV	3				2			1			3
Positive Lymph Node	132				66			66			132	0.287			Case Processing Summary
yes	104				49			55			104					Cases
no	28				17			11			28					Valid		Missing		Total
Differentiation	132				66			66			132	0.452				N	Percent	N	Percent	N	Percent
Well/Moderate	91				48			43			91				CytoT spss * Gender Spss	132	1	0	0	132	1
Moderate/Poor	41				18			23			41
Surgery Type	132				66			66			132	0.492
Pancreaticoduodenectomy	109				57			52			109
Distal Pancreatectomy	21				8			13			21				CytoT spss * Gender Spss Crosstabulation
Total Pancreatectomy	2				1			1			2				Count
																	Gender Spss		Total
																	1	2
															CytoT spss	0	38a	28a	66
																1	37a	29a	66
															Total		75	57	132
															Each subscript letter denotes a subset of Gender Spss categories whose column proportions do not differ significantly from each other at the .05 level.
															Chi-Square Tests
																Value	df	Asymptotic Significance (2-sided)	Exact Sig. (2-sided)	Exact Sig. (1-sided)
															Pearson Chi-Square	.031a	1	0.861
															Continuity Correctionb	0	1	1
															Likelihood Ratio	0.031	1	0.861
															Fisher's Exact Test				1	0.5
															Linear-by-Linear Association	0.031	1	0.861
															N of Valid Cases	132
															a 0 cells (.0%) have expected count less than 5. The minimum expected count is 28.50.
															b Computed only for a 2x2 table
															Case Processing Summary
																Cases
																Valid		Missing		Total
																N	Percent	N	Percent	N	Percent
															CytoT spss * Race spss	132	1	0	0	132	1
															CytoT spss * Race spss Crosstabulation
															Count
																	Race spss					Total
																	1	2	3	4	5
															CytoT spss	0	56a	4a	4a	1a	1a	66
																1	56a	3a	4a	2a	1a	66
															Total		112	7	8	3	2	132
															Each subscript letter denotes a subset of Race spss categories whose column proportions do not differ significantly from each other at the .05 level.
															Chi-Square Tests
																Value	df	Asymptotic Significance (2-sided)
															Pearson Chi-Square	.476a	4	0.976
															Likelihood Ratio	0.483	4	0.975
															Linear-by-Linear Association	0.046	1	0.83
															N of Valid Cases	132
															a 8 cells (80.0%) have expected count less than 5. The minimum expected count is 1.00.
															Case Processing Summary
																Cases
																Valid		Missing		Total
																N	Percent	N	Percent	N	Percent
															CytoT spss * XRT Spss	132	1	0	0	132	1
															CytoT spss * XRT Spss Crosstabulation
															Count
																	XRT Spss		Total
																	0	1
															CytoT spss	0	37a	29a	66
																1	38a	28a	66
															Total		75	57	132
															Each subscript letter denotes a subset of XRT Spss categories whose column proportions do not differ significantly from each other at the .05 level.
															Chi-Square Tests
																Value	df	Asymptotic Significance (2-sided)	Exact Sig. (2-sided)	Exact Sig. (1-sided)
															Pearson Chi-Square	.031a	1	0.861
															Continuity Correctionb	0	1	1
															Likelihood Ratio	0.031	1	0.861
															Fisher's Exact Test				1	0.5
															Linear-by-Linear Association	0.031	1	0.861
															N of Valid Cases	132
															a 0 cells (.0%) have expected count less than 5. The minimum expected count is 28.50.
															b Computed only for a 2x2 table
															Case Processing Summary
																Cases
																Valid		Missing		Total
																N	Percent	N	Percent	N	Percent
															CytoT spss * Chemo Spss	132	1	0	0	132	1
															CytoT spss * Chemo Spss Crosstabulation
															Count
																	Chemo Spss		Total
																	0	1
															CytoT spss	0	17a	49a	66
																1	20a	46a	66
															Total		37	95	132
															Each subscript letter denotes a subset of Chemo Spss categories whose column proportions do not differ significantly from each other at the .05 level.
															Chi-Square Tests
																Value	df	Asymptotic Significance (2-sided)	Exact Sig. (2-sided)	Exact Sig. (1-sided)
															Pearson Chi-Square	.338a	1	0.561
															Continuity Correctionb	0.15	1	0.698
															Likelihood Ratio	0.338	1	0.561
															Fisher's Exact Test				0.699	0.349
															Linear-by-Linear Association	0.335	1	0.562
															N of Valid Cases	132
															a 0 cells (.0%) have expected count less than 5. The minimum expected count is 18.50.
															b Computed only for a 2x2 table
															Case Processing Summary
																Cases
																Valid		Missing		Total
																N	Percent	N	Percent	N	Percent
															CytoT spss * Margin	132	1	0	0	132	1
															CytoT spss * Margin Crosstabulation
															Count
																	Margin		Total
																	0	1
															CytoT spss	0	53a	13a	66
																1	55a	11a	66
															Total		108	24	132
															Each subscript letter denotes a subset of Margin categories whose column proportions do not differ significantly from each other at the .05 level.
															Chi-Square Tests
																Value	df	Asymptotic Significance (2-sided)	Exact Sig. (2-sided)	Exact Sig. (1-sided)
															Pearson Chi-Square	.204a	1	0.652
															Continuity Correctionb	0.051	1	0.821
															Likelihood Ratio	0.204	1	0.652
															Fisher's Exact Test				0.822	0.411
															Linear-by-Linear Association	0.202	1	0.653
															N of Valid Cases	132
															a 0 cells (.0%) have expected count less than 5. The minimum expected count is 12.00.
															b Computed only for a 2x2 table
															Case Processing Summary
																Cases
																Valid		Missing		Total
																N	Percent	N	Percent	N	Percent
															CytoT spss * AJCC Spss	132	1	0	0	132	1
															CytoT spss * AJCC Spss Crosstabulation
															Count
																	AJCC Spss				Total
																	1	2	3	4
															CytoT spss	0	1a	10a	54a	1a	66
																1	0a	17a	47a	2a	66
															Total		1	27	101	3	132
															Each subscript letter denotes a subset of AJCC Spss categories whose column proportions do not differ significantly from each other at the .05 level.
															Chi-Square Tests
																Value	df	Asymptotic Significance (2-sided)
															Pearson Chi-Square	3.633a	3	0.304
															Likelihood Ratio	4.047	3	0.256
															Linear-by-Linear Association	0.55	1	0.458
															N of Valid Cases	132
															a 4 cells (50.0%) have expected count less than 5. The minimum expected count is .50.
															Case Processing Summary
																Cases
																Valid		Missing		Total
																N	Percent	N	Percent	N	Percent
															CytoT spss * LN Spss	132	1	0	0	132	1
															CytoT spss * LN Spss Crosstabulation
															Count
																	LN Spss		Total
																	0	1
															CytoT spss	0	11a	55a	66
																1	17a	49a	66
															Total		28	104	132
															Each subscript letter denotes a subset of LN Spss categories whose column proportions do not differ significantly from each other at the .05 level.
															Chi-Square Tests
																Value	df	Asymptotic Significance (2-sided)	Exact Sig. (2-sided)	Exact Sig. (1-sided)
															Pearson Chi-Square	1.632a	1	0.201
															Continuity Correctionb	1.133	1	0.287
															Likelihood Ratio	1.642	1	0.2
															Fisher's Exact Test				0.287	0.144
															Linear-by-Linear Association	1.62	1	0.203
															N of Valid Cases	132
															a 0 cells (.0%) have expected count less than 5. The minimum expected count is 14.00.
															b Computed only for a 2x2 table
															Case Processing Summary
																Cases
																Valid		Missing		Total
																N	Percent	N	Percent	N	Percent
															Diff Spss 2 * CytoT spss	132	0.992	1	0.008	133	1
															Diff Spss 2 * CytoT spss Crosstabulation
															Count
																	CytoT spss		Total
																	0	1
															Diff Spss 2	1	43a	48a	91
																2	23a	18a	41
															Total		66	66	132
															Each subscript letter denotes a subset of CytoT spss categories whose column proportions do not differ significantly from each other at the .05 level.
															Chi-Square Tests
																Value	df	Asymptotic Significance (2-sided)	Exact Sig. (2-sided)	Exact Sig. (1-sided)
															Pearson Chi-Square	.884a	1	0.347
															Continuity Correctionb	0.566	1	0.452
															Likelihood Ratio	0.886	1	0.347
															Fisher's Exact Test				0.452	0.226
															Linear-by-Linear Association	0.878	1	0.349
															N of Valid Cases	132
															a 0 cells (.0%) have expected count less than 5. The minimum expected count is 20.50.
															b Computed only for a 2x2 table
															Case Processing Summary
																Cases
																Valid		Missing		Total
																N	Percent	N	Percent	N	Percent
															TypeofSurg * CytoT spss	132	0.992	1	0.008	133	1
															TypeofSurg * CytoT spss Crosstabulation
															Count
																	CytoT spss		Total
																	0	1
															TypeofSurg	Distal Pancreatectomy	13a	8a	21
																Pancreaticoduodenectomy	52a	57a	109
																Total Pancreatectomy	1a	1a	2
															Total		66	66	132
															Each subscript letter denotes a subset of CytoT spss categories whose column proportions do not differ significantly from each other at the .05 level.
															Chi-Square Tests
																Value	df	Asymptotic Significance (2-sided)
															Pearson Chi-Square	1.420a	2	0.492
															Likelihood Ratio	1.431	2	0.489
															N of Valid Cases	132
															a 2 cells (33.3%) have expected count less than 5. The minimum expected count is 1.00.

## Sheet: Table S3
Analysis run in SPSS file "TMA ChiSquare 20160223.spv", "TMA ChiSquare 20160223.v2.spv" and "20160518 additional chisquare.spv"								Assembled by:		Julienne Carstens 05-20-2016
Raw Data from file "MDACC survial.JC for Rao-SPSS.v2.5.xlsx"- caluclated from "TMA-with excludes" tab results on "Teff" tab								Validated Correct to Raw:		Pedro Correa de Sampaio 05-25-2016
note: separates must be resorted to match indicated range					69-134			3-68				ChiSquare		Case Processing Summary
	All				High Teff			Low Teff				pValue			Cases
n	132				66			66			132				Valid		Missing		Total
Median age at surgery (range), years	64.4466	84.7945	25.0712		65.1877	81.3863	39.8795	64.1808	84.7945	25.0712					N	Percent	N	Percent	N	Percent
Median time to recurrence (range), months	9.73151	152.745	0.427397		14.5644	152.745	4.66849	8.31781	137.26	0.427397				Teff Spss * Status	132	1	0	0	132	1
Median survival (range), months	21.2055	152.745	0.427397		22.9479	152.745	4.66849	18.2959	137.26	0.427397
Median primary tumor diameter (range), cm	3	12	0.7		3	12	0.7	3	11.5	0.8
Reached survival endpoint	96				43			53			96	0.078
Sex	132				66			66			132	0.482		Teff Spss * Status Crosstabulation
M	75				40			35			75			Count
F	57				26			31			57					Status		Total
Ethnicity	132				66			66			132	0.655				0	1
White	112				59			53			112			Teff Spss	0	13a	53a	66
Black	7				2			5			7				1	23a	43a	66
Hispanic	8				3			5			8			Total		36	96	132
Asian	3				1			2			3			Each subscript letter denotes a subset of Status categories whose column proportions do not differ significantly from each other at the .05 level.
Other	2				1			1			2
Adjuvant Radiation Therapy	132				66			66			132	0.725
yes	57				30			27			57
no	75				36			39			75			Chi-Square Tests
Adjuvant Chemotherapy	132				66			66			132	0.245			Value	df	Asymptotic Significance (2-sided)	Exact Sig. (2-sided)	Exact Sig. (1-sided)
yes	95				51			44			95			Pearson Chi-Square	3.819a	1	0.051
no	37				15			22			37			Continuity Correctionb	3.094	1	0.079
Surgical Margins	132				66			66			132	1		Likelihood Ratio	3.858	1	0.05
0	108				54			54			108			Fisher's Exact Test				0.078	0.039
1	24				12			12			24			Linear-by-Linear Association	3.791	1	0.052
AJCC Stage	132				66			66			132	0.144		N of Valid Cases	132
IB	1				0			1			1			a 0 cells (.0%) have expected count less than 5. The minimum expected count is 18.00.
IIA	27				16			11			27			b Computed only for a 2x2 table
IIB	101				47			54			101
IV	3				3			0			3
Positive Lymph Node	132				66			66			132	0.524		Case Processing Summary
yes	104				50			54			104				Cases
no	28				16			12			28				Valid		Missing		Total
Differentiation	132				66			66			132	0.707			N	Percent	N	Percent	N	Percent
Well/Moderate	91				47			44			91			Teff Spss * Gender Spss	132	1	0	0	132	1
Moderate/Poor	41				19			22			41
Surgery Type	132				66			66			132	0.345
Pancreaticoduodenectomy	109				53			56			109
Distal Pancreatectomy	21				11			10			21			Teff Spss * Gender Spss Crosstabulation
Total Pancreatectomy	2				2			0			2			Count
																Gender Spss		Total
																1	2
														Teff Spss	0	35a	31a	66
															1	40a	26a	66
														Total		75	57	132
														Each subscript letter denotes a subset of Gender Spss categories whose column proportions do not differ significantly from each other at the .05 level.
														Chi-Square Tests
															Value	df	Asymptotic Significance (2-sided)	Exact Sig. (2-sided)	Exact Sig. (1-sided)
														Pearson Chi-Square	.772a	1	0.38
														Continuity Correctionb	0.494	1	0.482
														Likelihood Ratio	0.773	1	0.379
														Fisher's Exact Test				0.482	0.241
														Linear-by-Linear Association	0.766	1	0.381
														N of Valid Cases	132
														a 0 cells (.0%) have expected count less than 5. The minimum expected count is 28.50.
														b Computed only for a 2x2 table
														Case Processing Summary
															Cases
															Valid		Missing		Total
															N	Percent	N	Percent	N	Percent
														Teff Spss * Race spss	132	1	0	0	132	1
														Teff Spss * Race spss Crosstabulation
														Count
																Race spss					Total
																1	2	3	4	5
														Teff Spss	0	53a	5a	5a	2a	1a	66
															1	59a	2a	3a	1a	1a	66
														Total		112	7	8	3	2	132
														Each subscript letter denotes a subset of Race spss categories whose column proportions do not differ significantly from each other at the .05 level.
														Chi-Square Tests
															Value	df	Asymptotic Significance (2-sided)
														Pearson Chi-Square	2.440a	4	0.655
														Likelihood Ratio	2.495	4	0.646
														Linear-by-Linear Association	1.156	1	0.282
														N of Valid Cases	132
														a 8 cells (80.0%) have expected count less than 5. The minimum expected count is 1.00.
														Case Processing Summary
															Cases
															Valid		Missing		Total
															N	Percent	N	Percent	N	Percent
														Teff Spss * XRT Spss	132	1	0	0	132	1
														Teff Spss * XRT Spss Crosstabulation
														Count
																XRT Spss		Total
																0	1
														Teff Spss	0	39a	27a	66
															1	36a	30a	66
														Total		75	57	132
														Each subscript letter denotes a subset of XRT Spss categories whose column proportions do not differ significantly from each other at the .05 level.
														Chi-Square Tests
															Value	df	Asymptotic Significance (2-sided)	Exact Sig. (2-sided)	Exact Sig. (1-sided)
														Pearson Chi-Square	.278a	1	0.598
														Continuity Correctionb	0.124	1	0.725
														Likelihood Ratio	0.278	1	0.598
														Fisher's Exact Test				0.725	0.363
														Linear-by-Linear Association	0.276	1	0.599
														N of Valid Cases	132
														a 0 cells (.0%) have expected count less than 5. The minimum expected count is 28.50.
														b Computed only for a 2x2 table
														Case Processing Summary
															Cases
															Valid		Missing		Total
															N	Percent	N	Percent	N	Percent
														Teff Spss * Chemo Spss	132	1	0	0	132	1
														Teff Spss * Chemo Spss Crosstabulation
														Count
																Chemo Spss		Total
																0	1
														Teff Spss	0	22a	44a	66
															1	15a	51a	66
														Total		37	95	132
														Each subscript letter denotes a subset of Chemo Spss categories whose column proportions do not differ significantly from each other at the .05 level.
														Chi-Square Tests
															Value	df	Asymptotic Significance (2-sided)	Exact Sig. (2-sided)	Exact Sig. (1-sided)
														Pearson Chi-Square	1.840a	1	0.175
														Continuity Correctionb	1.352	1	0.245
														Likelihood Ratio	1.849	1	0.174
														Fisher's Exact Test				0.245	0.122
														Linear-by-Linear Association	1.826	1	0.177
														N of Valid Cases	132
														a 0 cells (.0%) have expected count less than 5. The minimum expected count is 18.50.
														b Computed only for a 2x2 table
														Case Processing Summary
															Cases
															Valid		Missing		Total
															N	Percent	N	Percent	N	Percent
														Teff Spss * Margin	132	1	0	0	132	1
														Teff Spss * Margin Crosstabulation
														Count
																Margin		Total
																0	1
														Teff Spss	0	54a	12a	66
															1	54a	12a	66
														Total		108	24	132
														Each subscript letter denotes a subset of Margin categories whose column proportions do not differ significantly from each other at the .05 level.
														Chi-Square Tests
															Value	df	Asymptotic Significance (2-sided)	Exact Sig. (2-sided)	Exact Sig. (1-sided)
														Pearson Chi-Square	.000a	1	1
														Continuity Correctionb	0	1	1
														Likelihood Ratio	0	1	1
														Fisher's Exact Test				1	0.589
														Linear-by-Linear Association	0	1	1
														N of Valid Cases	132
														a 0 cells (.0%) have expected count less than 5. The minimum expected count is 12.00.
														b Computed only for a 2x2 table
														Case Processing Summary
															Cases
															Valid		Missing		Total
															N	Percent	N	Percent	N	Percent
														Teff Spss * AJCC Spss	132	1	0	0	132	1
														Teff Spss * AJCC Spss Crosstabulation
														Count
																AJCC Spss				Total
																1	2	3	4
														Teff Spss	0	1a	11a	54a	0a	66
															1	0a	16a	47a	3a	66
														Total		1	27	101	3	132
														Each subscript letter denotes a subset of AJCC Spss categories whose column proportions do not differ significantly from each other at the .05 level.
														Chi-Square Tests
															Value	df	Asymptotic Significance (2-sided)
														Pearson Chi-Square	5.411a	3	0.144
														Likelihood Ratio	6.962	3	0.073
														Linear-by-Linear Association	0	1	1
														N of Valid Cases	132
														a 4 cells (50.0%) have expected count less than 5. The minimum expected count is .50.
														Case Processing Summary
															Cases
															Valid		Missing		Total
															N	Percent	N	Percent	N	Percent
														Teff Spss * LN Spss	132	1	0	0	132	1
														Teff Spss * LN Spss Crosstabulation
														Count
																LN Spss		Total
																0	1
														Teff Spss	0	12a	54a	66
															1	16a	50a	66
														Total		28	104	132
														Each subscript letter denotes a subset of LN Spss categories whose column proportions do not differ significantly from each other at the .05 level.
														Chi-Square Tests
															Value	df	Asymptotic Significance (2-sided)	Exact Sig. (2-sided)	Exact Sig. (1-sided)
														Pearson Chi-Square	.725a	1	0.394
														Continuity Correctionb	0.408	1	0.523
														Likelihood Ratio	0.727	1	0.394
														Fisher's Exact Test				0.524	0.262
														Linear-by-Linear Association	0.72	1	0.396
														N of Valid Cases	132
														a 0 cells (.0%) have expected count less than 5. The minimum expected count is 14.00.
														b Computed only for a 2x2 table
														Case Processing Summary
															Cases
															Valid		Missing		Total
															N	Percent	N	Percent	N	Percent
														Diff Spss 2 * Teff Spss	132	0.992	1	0.008	133	1
														Diff Spss 2 * Teff Spss Crosstabulation
														Count
																Teff Spss		Total
																0	1
														Diff Spss 2	1	44a	47a	91
															2	22a	19a	41
														Total		66	66	132
														Each subscript letter denotes a subset of Teff Spss categories whose column proportions do not differ significantly from each other at the .05 level.
														Chi-Square Tests
															Value	df	Asymptotic Significance (2-sided)	Exact Sig. (2-sided)	Exact Sig. (1-sided)
														Pearson Chi-Square	.318a	1	0.573
														Continuity Correctionb	0.142	1	0.707
														Likelihood Ratio	0.319	1	0.572
														Fisher's Exact Test				0.707	0.354
														Linear-by-Linear Association	0.316	1	0.574
														N of Valid Cases	132
														a 0 cells (.0%) have expected count less than 5. The minimum expected count is 20.50.
														b Computed only for a 2x2 table
														Case Processing Summary
															Cases
															Valid		Missing		Total
															N	Percent	N	Percent	N	Percent
														TypeofSurg * Teff Spss	132	0.992	1	0.008	133	1
														TypeofSurg * Teff Spss Crosstabulation
														Count
																Teff Spss		Total
																0	1
														TypeofSurg	Distal Pancreatectomy	10a	11a	21
															Pancreaticoduodenectomy	56a	53a	109
															Total Pancreatectomy	0a	2a	2
														Total		66	66	132
														Each subscript letter denotes a subset of Teff Spss categories whose column proportions do not differ significantly from each other at the .05 level.
														Chi-Square Tests
															Value	df	Asymptotic Significance (2-sided)
														Pearson Chi-Square	2.130a	2	0.345
														Likelihood Ratio	2.903	2	0.234
														N of Valid Cases	132
														a 2 cells (33.3%) have expected count less than 5. The minimum expected count is 1.00.

## Sheet: Table S4
Analysis run in SPSS file "TMA ChiSquare 20160223.spv", "TMA ChiSquare 20160223.v2.spv" and "20160518 additional chisquare.spv"								Assembled by:		Julienne Carstens 05-20-2016
Raw Data from file "MDACC survial.JC for Rao-SPSS.v2.5.xlsx"- caluclated from "TMA-with excludes" tab results on "Treg" tab								Validated Correct to Raw:		Pedro Correa de Sampaio 05-25-2016
note: separates must be resorted to match indicated range					69-134			3-68				ChiSquare		Case Processing Summary
	All				High Treg			Low Treg				pValue			Cases
n	132				66			66			132				Valid		Missing		Total
Median age at surgery (range), years	64.4466	84.7945	25.0712		65.1877	81.3863	25.0712	63.8959	84.7945	39.8795					N	Percent	N	Percent	N	Percent
Median time to recurrence (range), months	9.73151	152.745	0.427397		12.4438	137.26	5.29315	8.49863	152.745	0.427397				Treg Spss * Status	132	1	0	0	132	1
Median survival (range), months	21.2055	152.745	0.427397		22.9479	137.26	5.29315	18.7068	152.745	0.427397
Median primary tumor diameter (range), cm	3	12	0.7		3	12	0.8	3	8	0.7
Reached survival endpoint	96				44			52			96	0.171
Sex	132				66			66			132	0.292		Treg Spss * Status Crosstabulation
M	75				41			34			75			Count
F	57				25			32			57					Status		Total
Ethnicity	132				66			66			132	0.414				0	1
White	112				59			53			112			Treg Spss	0	14a	52a	66
Black	7				2			5			7				1	22a	44a	66
Hispanic	8				2			6			8			Total		36	96	132
Asian	3				2			1			3			Each subscript letter denotes a subset of Status categories whose column proportions do not differ significantly from each other at the .05 level.
Other	2				1			1			2
Adjuvant Radiation Therapy	132				66			66			132	0.725
yes	57				30			27			57
no	75				36			39			75			Chi-Square Tests
Adjuvant Chemotherapy	132				66			66			132	0.699			Value	df	Asymptotic Significance (2-sided)	Exact Sig. (2-sided)	Exact Sig. (1-sided)
yes	95				49			46			95			Pearson Chi-Square	2.444a	1	0.118
no	37				17			20			37			Continuity Correctionb	1.872	1	0.171
Surgical Margins	132				66			66			132	0.822		Likelihood Ratio	2.46	1	0.117
0	108				53			55			108			Fisher's Exact Test				0.171	0.085
1	24				13			11			24			Linear-by-Linear Association	2.426	1	0.119
AJCC Stage	132				66			66			132	0.085		N of Valid Cases	132
IB	1				0			1			1			a 0 cells (.0%) have expected count less than 5. The minimum expected count is 18.00.
IIA	27				17			10			27			b Computed only for a 2x2 table
IIB	101				46			55			101
IV	3				3			0			3
Positive Lymph Node	132				66			66			132	0.287		Case Processing Summary
yes	104				49			55			104				Cases
no	28				17			11			28				Valid		Missing		Total
Differentiation	132				66			66			132	0.452			N	Percent	N	Percent	N	Percent
Well/Moderate	91				43			48			91			Treg Spss * Gender	132	1	0	0	132	1
Moderate/Poor	41				23			18			41
Surgery Type	132				66			66			132	0.972
Pancreaticoduodenectomy	109				55			54			109
Distal Pancreatectomy	21				10			11			21			Treg Spss * Gender Crosstabulation
Total Pancreatectomy	2				1			1			2			Count
																Gender		Total
																F	M
														Treg Spss	0	32a	34a	66
															1	25a	41a	66
														Total		57	75	132
														Each subscript letter denotes a subset of Gender categories whose column proportions do not differ significantly from each other at the .05 level.
														Chi-Square Tests
															Value	df	Asymptotic Significance (2-sided)	Exact Sig. (2-sided)	Exact Sig. (1-sided)
														Pearson Chi-Square	1.513a	1	0.219
														Continuity Correctionb	1.112	1	0.292
														Likelihood Ratio	1.516	1	0.218
														Fisher's Exact Test				0.292	0.146
														N of Valid Cases	132
														a 0 cells (.0%) have expected count less than 5. The minimum expected count is 28.50.
														b Computed only for a 2x2 table
														Case Processing Summary
															Cases
															Valid		Missing		Total
															N	Percent	N	Percent	N	Percent
														Treg Spss * Race spss	132	1	0	0	132	1
														Treg Spss * Race spss Crosstabulation
														Count
																Race spss					Total
																1	2	3	4	5
														Treg Spss	0	53a	5a	6a	1a	1a	66
															1	59a	2a	2a	2a	1a	66
														Total		112	7	8	3	2	132
														Each subscript letter denotes a subset of Race spss categories whose column proportions do not differ significantly from each other at the .05 level.
														Chi-Square Tests
															Value	df	Asymptotic Significance (2-sided)
														Pearson Chi-Square	3.940a	4	0.414
														Likelihood Ratio	4.083	4	0.395
														Linear-by-Linear Association	0.74	1	0.39
														N of Valid Cases	132
														a 8 cells (80.0%) have expected count less than 5. The minimum expected count is 1.00.
														Case Processing Summary
															Cases
															Valid		Missing		Total
															N	Percent	N	Percent	N	Percent
														Treg Spss * XRT Spss	132	1	0	0	132	1
														Treg Spss * XRT Spss Crosstabulation
														Count
																XRT Spss		Total
																0	1
														Treg Spss	0	39a	27a	66
															1	36a	30a	66
														Total		75	57	132
														Each subscript letter denotes a subset of XRT Spss categories whose column proportions do not differ significantly from each other at the .05 level.
														Chi-Square Tests
															Value	df	Asymptotic Significance (2-sided)	Exact Sig. (2-sided)	Exact Sig. (1-sided)
														Pearson Chi-Square	.278a	1	0.598
														Continuity Correctionb	0.124	1	0.725
														Likelihood Ratio	0.278	1	0.598
														Fisher's Exact Test				0.725	0.363
														Linear-by-Linear Association	0.276	1	0.599
														N of Valid Cases	132
														a 0 cells (.0%) have expected count less than 5. The minimum expected count is 28.50.
														b Computed only for a 2x2 table
														Case Processing Summary
															Cases
															Valid		Missing		Total
															N	Percent	N	Percent	N	Percent
														Treg Spss * Chemo Spss	132	1	0	0	132	1
														Treg Spss * Chemo Spss Crosstabulation
														Count
																Chemo Spss		Total
																0	1
														Treg Spss	0	20a	46a	66
															1	17a	49a	66
														Total		37	95	132
														Each subscript letter denotes a subset of Chemo Spss categories whose column proportions do not differ significantly from each other at the .05 level.
														Chi-Square Tests
															Value	df	Asymptotic Significance (2-sided)	Exact Sig. (2-sided)	Exact Sig. (1-sided)
														Pearson Chi-Square	.338a	1	0.561
														Continuity Correctionb	0.15	1	0.698
														Likelihood Ratio	0.338	1	0.561
														Fisher's Exact Test				0.699	0.349
														Linear-by-Linear Association	0.335	1	0.562
														N of Valid Cases	132
														a 0 cells (.0%) have expected count less than 5. The minimum expected count is 18.50.
														b Computed only for a 2x2 table
														Case Processing Summary
															Cases
															Valid		Missing		Total
															N	Percent	N	Percent	N	Percent
														Treg Spss * Margin	132	1	0	0	132	1
														Treg Spss * Margin Crosstabulation
														Count
																Margin		Total
																0	1
														Treg Spss	0	55a	11a	66
															1	53a	13a	66
														Total		108	24	132
														Each subscript letter denotes a subset of Margin categories whose column proportions do not differ significantly from each other at the .05 level.
														Chi-Square Tests
															Value	df	Asymptotic Significance (2-sided)	Exact Sig. (2-sided)	Exact Sig. (1-sided)
														Pearson Chi-Square	.204a	1	0.652
														Continuity Correctionb	0.051	1	0.821
														Likelihood Ratio	0.204	1	0.652
														Fisher's Exact Test				0.822	0.411
														Linear-by-Linear Association	0.202	1	0.653
														N of Valid Cases	132
														a 0 cells (.0%) have expected count less than 5. The minimum expected count is 12.00.
														b Computed only for a 2x2 table
														Case Processing Summary
															Cases
															Valid		Missing		Total
															N	Percent	N	Percent	N	Percent
														Treg Spss * AJCC Spss	132	1	0	0	132	1
														Treg Spss * AJCC Spss Crosstabulation
														Count
																AJCC Spss				Total
																1	2	3	4
														Treg Spss	0	1a	10a	55a	0a	66
															1	0a	17a	46a	3a	66
														Total		1	27	101	3	132
														Each subscript letter denotes a subset of AJCC Spss categories whose column proportions do not differ significantly from each other at the .05 level.
														Chi-Square Tests
															Value	df	Asymptotic Significance (2-sided)
														Pearson Chi-Square	6.617a	3	0.085
														Likelihood Ratio	8.184	3	0.042
														Linear-by-Linear Association	0.137	1	0.711
														N of Valid Cases	132
														a 4 cells (50.0%) have expected count less than 5. The minimum expected count is .50.
														Case Processing Summary
															Cases
															Valid		Missing		Total
															N	Percent	N	Percent	N	Percent
														Treg Spss * LN Spss	132	1	0	0	132	1
														Treg Spss * LN Spss Crosstabulation
														Count
																LN Spss		Total
																0	1
														Treg Spss	0	11a	55a	66
															1	17a	49a	66
														Total		28	104	132
														Each subscript letter denotes a subset of LN Spss categories whose column proportions do not differ significantly from each other at the .05 level.
														Chi-Square Tests
															Value	df	Asymptotic Significance (2-sided)	Exact Sig. (2-sided)	Exact Sig. (1-sided)
														Pearson Chi-Square	1.632a	1	0.201
														Continuity Correctionb	1.133	1	0.287
														Likelihood Ratio	1.642	1	0.2
														Fisher's Exact Test				0.287	0.144
														Linear-by-Linear Association	1.62	1	0.203
														N of Valid Cases	132
														a 0 cells (.0%) have expected count less than 5. The minimum expected count is 14.00.
														b Computed only for a 2x2 table
														Case Processing Summary
															Cases
															Valid		Missing		Total
															N	Percent	N	Percent	N	Percent
														Diff Spss 2 * Treg Spss	132	0.992	1	0.008	133	1
														Diff Spss 2 * Treg Spss Crosstabulation
														Count
																Treg Spss		Total
																0	1
														Diff Spss 2	1	48a	43a	91
															2	18a	23a	41
														Total		66	66	132
														Each subscript letter denotes a subset of Treg Spss categories whose column proportions do not differ significantly from each other at the .05 level.
														Chi-Square Tests
															Value	df	Asymptotic Significance (2-sided)	Exact Sig. (2-sided)	Exact Sig. (1-sided)
														Pearson Chi-Square	.884a	1	0.347
														Continuity Correctionb	0.566	1	0.452
														Likelihood Ratio	0.886	1	0.347
														Fisher's Exact Test				0.452	0.226
														Linear-by-Linear Association	0.878	1	0.349
														N of Valid Cases	132
														a 0 cells (.0%) have expected count less than 5. The minimum expected count is 20.50.
														b Computed only for a 2x2 table
														Case Processing Summary
															Cases
															Valid		Missing		Total
															N	Percent	N	Percent	N	Percent
														TypeofSurg * Treg Spss	132	0.992	1	0.008	133	1
														TypeofSurg * Treg Spss Crosstabulation
														Count
																Treg Spss		Total
																0	1
														TypeofSurg	Distal Pancreatectomy	11a	10a	21
															Pancreaticoduodenectomy	54a	55a	109
															Total Pancreatectomy	1a	1a	2
														Total		66	66	132
														Each subscript letter denotes a subset of Treg Spss categories whose column proportions do not differ significantly from each other at the .05 level.
														Chi-Square Tests
															Value	df	Asymptotic Significance (2-sided)
														Pearson Chi-Square	.057a	2	0.972
														Likelihood Ratio	0.057	2	0.972
														N of Valid Cases	132
														a 2 cells (33.3%) have expected count less than 5. The minimum expected count is 1.00.

## Sheet: Table S5
Analysis run in SPSS file "TMA ChiSquare 20160223.spv", "TMA ChiSquare 20160223.v2.spv" and "20160518 additional chisquare.spv"								Assembled by:		Julienne Carstens 05-20-2016
Raw Data from file "MDACC survial.JC for Rao-SPSS.v2.5.xlsx"- caluclated from "TMA-with excludes" tab results on "CD3" tab								Validated Correct to Raw:		Pedro Correa de Sampaio 05-25-2016
note: separates must be resorted to match indicated range					69-134			3-68				ChiSquare		Case Processing Summary
	All				High Cd3			Low CD3				pValue			Cases
n	132				66			66			132				Valid		Missing		Total
Median age at surgery (range), years	64.4466	84.7945	25.0712		64.4466	81.3863	25.0712	64.437	84.7945	44.7205					N	Percent	N	Percent	N	Percent
Median time to recurrence (range), months	9.73151	152.745	0.427397		11.7699	96.263	4.66849	8.94247	152.745	0.427397				CD3 Spss * Status	132	1	0	0	132	1
Median survival (range), months	21.2055	152.745	0.427397		21.7644	96.263	4.66849	21.074	152.745	0.427397
Median primary tumor diameter (range), cm	3	12	0.7		3	12	0.7	3	11.5	0.8
Reached survival endpoint	96				46			50			96	0.558
Sex	132				66			66			132	0.292		CD3 Spss * Status Crosstabulation
M	75				41			34			75			Count
F	57				25			32			57					Status		Total
Ethnicity	132				66			66			132	0.908				0	1
White	112				57			55			112			CD3 Spss	0	16a	50a	66
Black	7				3			4			7				1	20a	46a	66
Hispanic	8				3			5			8			Total		36	96	132
Asian	3				2			1			3			Each subscript letter denotes a subset of Status categories whose column proportions do not differ significantly from each other at the .05 level.
Other	2				1			1			2
Adjuvant Radiation Therapy	132				66			66			132	0.482
yes	57				31			26			57
no	75				35			40			75			Chi-Square Tests
Adjuvant Chemotherapy	132				66			66			132	0.12			Value	df	Asymptotic Significance (2-sided)	Exact Sig. (2-sided)	Exact Sig. (1-sided)
yes	95				52			43			95			Pearson Chi-Square	.611a	1	0.434
no	37				14			23			37			Continuity Correctionb	0.344	1	0.558
Surgical Margins	132				66			66			132	0.499		Likelihood Ratio	0.612	1	0.434
0	108				52			56			108			Fisher's Exact Test				0.558	0.279
1	24				14			10			24			Linear-by-Linear Association	0.606	1	0.436
AJCC Stage	132				66			66			132	0.248		N of Valid Cases	132
IB	1				0			1			1			a 0 cells (.0%) have expected count less than 5. The minimum expected count is 18.00.
IIA	27				14			13			27			b Computed only for a 2x2 table
IIB	101				49			52			101
IV	3				3			0			3
Positive Lymph Node	132				66			66			132	1		Case Processing Summary
yes	104				52			52			104				Cases
no	28				14			14			28				Valid		Missing		Total
Differentiation	132				66			66			132	1			N	Percent	N	Percent	N	Percent
Well/Moderate	91				46			45			91			CD3 Spss * Gender Spss	132	1	0	0	132	1
Moderate/Poor	41				20			21			41
Surgery Type	132				66			66			132	0.774
Pancreaticoduodenectomy	109				56			53			109
Distal Pancreatectomy	21				9			12			21			CD3 Spss * Gender Spss Crosstabulation
Total Pancreatectomy	2				1			1			2			Count
																Gender Spss		Total
																1	2
														CD3 Spss	0	34a	32a	66
															1	41a	25a	66
														Total		75	57	132
														Each subscript letter denotes a subset of Gender Spss categories whose column proportions do not differ significantly from each other at the .05 level.
														Chi-Square Tests
															Value	df	Asymptotic Significance (2-sided)	Exact Sig. (2-sided)	Exact Sig. (1-sided)
														Pearson Chi-Square	1.513a	1	0.219
														Continuity Correctionb	1.112	1	0.292
														Likelihood Ratio	1.516	1	0.218
														Fisher's Exact Test				0.292	0.146
														Linear-by-Linear Association	1.502	1	0.22
														N of Valid Cases	132
														a 0 cells (.0%) have expected count less than 5. The minimum expected count is 28.50.
														b Computed only for a 2x2 table
														Case Processing Summary
															Cases
															Valid		Missing		Total
															N	Percent	N	Percent	N	Percent
														CD3 Spss * Race spss	132	1	0	0	132	1
														CD3 Spss * Race spss Crosstabulation
														Count
																Race spss					Total
																1	2	3	4	5
														CD3 Spss	0	55a	4a	5a	1a	1a	66
															1	57a	3a	3a	2a	1a	66
														Total		112	7	8	3	2	132
														Each subscript letter denotes a subset of Race spss categories whose column proportions do not differ significantly from each other at the .05 level.
														Chi-Square Tests
															Value	df	Asymptotic Significance (2-sided)
														Pearson Chi-Square	1.012a	4	0.908
														Likelihood Ratio	1.024	4	0.906
														Linear-by-Linear Association	0.046	1	0.83
														N of Valid Cases	132
														a 8 cells (80.0%) have expected count less than 5. The minimum expected count is 1.00.
														Case Processing Summary
															Cases
															Valid		Missing		Total
															N	Percent	N	Percent	N	Percent
														CD3 Spss * XRT Spss	132	1	0	0	132	1
														CD3 Spss * XRT Spss Crosstabulation
														Count
																XRT Spss		Total
																0	1
														CD3 Spss	0	40a	26a	66
															1	35a	31a	66
														Total		75	57	132
														Each subscript letter denotes a subset of XRT Spss categories whose column proportions do not differ significantly from each other at the .05 level.
														Chi-Square Tests
															Value	df	Asymptotic Significance (2-sided)	Exact Sig. (2-sided)	Exact Sig. (1-sided)
														Pearson Chi-Square	.772a	1	0.38
														Continuity Correctionb	0.494	1	0.482
														Likelihood Ratio	0.773	1	0.379
														Fisher's Exact Test				0.482	0.241
														Linear-by-Linear Association	0.766	1	0.381
														N of Valid Cases	132
														a 0 cells (.0%) have expected count less than 5. The minimum expected count is 28.50.
														b Computed only for a 2x2 table
														Case Processing Summary
															Cases
															Valid		Missing		Total
															N	Percent	N	Percent	N	Percent
														CD3 Spss * Chemo Spss	132	1	0	0	132	1
														CD3 Spss * Chemo Spss Crosstabulation
														Count
																Chemo Spss		Total
																0	1
														CD3 Spss	0	23a	43a	66
															1	14a	52a	66
														Total		37	95	132
														Each subscript letter denotes a subset of Chemo Spss categories whose column proportions do not differ significantly from each other at the .05 level.
														Chi-Square Tests
															Value	df	Asymptotic Significance (2-sided)	Exact Sig. (2-sided)	Exact Sig. (1-sided)
														Pearson Chi-Square	3.042a	1	0.081
														Continuity Correctionb	2.403	1	0.121
														Likelihood Ratio	3.065	1	0.08
														Fisher's Exact Test				0.12	0.06
														Linear-by-Linear Association	3.019	1	0.082
														N of Valid Cases	132
														a 0 cells (.0%) have expected count less than 5. The minimum expected count is 18.50.
														b Computed only for a 2x2 table
														Case Processing Summary
															Cases
															Valid		Missing		Total
															N	Percent	N	Percent	N	Percent
														CD3 Spss * Margin	132	1	0	0	132	1
														CD3 Spss * Margin Crosstabulation
														Count
																Margin		Total
																0	1
														CD3 Spss	0	56a	10a	66
															1	52a	14a	66
														Total		108	24	132
														Each subscript letter denotes a subset of Margin categories whose column proportions do not differ significantly from each other at the .05 level.
														Chi-Square Tests
															Value	df	Asymptotic Significance (2-sided)	Exact Sig. (2-sided)	Exact Sig. (1-sided)
														Pearson Chi-Square	.815a	1	0.367
														Continuity Correctionb	0.458	1	0.498
														Likelihood Ratio	0.818	1	0.366
														Fisher's Exact Test				0.499	0.25
														Linear-by-Linear Association	0.809	1	0.369
														N of Valid Cases	132
														a 0 cells (.0%) have expected count less than 5. The minimum expected count is 12.00.
														b Computed only for a 2x2 table
														Case Processing Summary
															Cases
															Valid		Missing		Total
															N	Percent	N	Percent	N	Percent
														CD3 Spss * AJCC Spss	132	1	0	0	132	1
														CD3 Spss * AJCC Spss Crosstabulation
														Count
																AJCC Spss				Total
																1	2	3	4
														CD3 Spss	0	1a	13a	52a	0a	66
															1	0a	14a	49a	3a	66
														Total		1	27	101	3	132
														Each subscript letter denotes a subset of AJCC Spss categories whose column proportions do not differ significantly from each other at the .05 level.
														Chi-Square Tests
															Value	df	Asymptotic Significance (2-sided)
														Pearson Chi-Square	4.126a	3	0.248
														Likelihood Ratio	5.671	3	0.129
														Linear-by-Linear Association	0.55	1	0.458
														N of Valid Cases	132
														a 4 cells (50.0%) have expected count less than 5. The minimum expected count is .50.
														Case Processing Summary
															Cases
															Valid		Missing		Total
															N	Percent	N	Percent	N	Percent
														CD3 Spss * LN Spss	132	1	0	0	132	1
														CD3 Spss * LN Spss Crosstabulation
														Count
																LN Spss		Total
																0	1
														CD3 Spss	0	14a	52a	66
															1	14a	52a	66
														Total		28	104	132
														Each subscript letter denotes a subset of LN Spss categories whose column proportions do not differ significantly from each other at the .05 level.
														Chi-Square Tests
															Value	df	Asymptotic Significance (2-sided)	Exact Sig. (2-sided)	Exact Sig. (1-sided)
														Pearson Chi-Square	.000a	1	1
														Continuity Correctionb	0	1	1
														Likelihood Ratio	0	1	1
														Fisher's Exact Test				1	0.584
														Linear-by-Linear Association	0	1	1
														N of Valid Cases	132
														a 0 cells (.0%) have expected count less than 5. The minimum expected count is 14.00.
														b Computed only for a 2x2 table
														Case Processing Summary
															Cases
															Valid		Missing		Total
															N	Percent	N	Percent	N	Percent
														Diff Spss 2 * CD3 Spss	132	0.992	1	0.008	133	1
														Diff Spss 2 * CD3 Spss Crosstabulation
														Count
																CD3 Spss		Total
																0	1
														Diff Spss 2	1	45a	46a	91
															2	21a	20a	41
														Total		66	66	132
														Each subscript letter denotes a subset of CD3 Spss categories whose column proportions do not differ significantly from each other at the .05 level.
														Chi-Square Tests
															Value	df	Asymptotic Significance (2-sided)	Exact Sig. (2-sided)	Exact Sig. (1-sided)
														Pearson Chi-Square	.035a	1	0.851
														Continuity Correctionb	0	1	1
														Likelihood Ratio	0.035	1	0.851
														Fisher's Exact Test				1	0.5
														Linear-by-Linear Association	0.035	1	0.851
														N of Valid Cases	132
														a 0 cells (.0%) have expected count less than 5. The minimum expected count is 20.50.
														b Computed only for a 2x2 table
														Case Processing Summary
															Cases
															Valid		Missing		Total
															N	Percent	N	Percent	N	Percent
														TypeofSurg * CD3 Spss	132	0.992	1	0.008	133	1
														TypeofSurg * CD3 Spss Crosstabulation
														Count
																CD3 Spss		Total
																0	1
														TypeofSurg	Distal Pancreatectomy	12a	9a	21
															Pancreaticoduodenectomy	53a	56a	109
															Total Pancreatectomy	1a	1a	2
														Total		66	66	132
														Each subscript letter denotes a subset of CD3 Spss categories whose column proportions do not differ significantly from each other at the .05 level.
														Chi-Square Tests
															Value	df	Asymptotic Significance (2-sided)
														Pearson Chi-Square	.511a	2	0.774
														Likelihood Ratio	0.513	2	0.774
														N of Valid Cases	132
														a 2 cells (33.3%) have expected count less than 5. The minimum expected count is 1.00.

## Sheet: Table S6
Analysis run in SPSS file "TMA ChiSquare 20160223.spv", "TMA ChiSquare 20160223.v2.spv" and "20160518 additional chisquare.spv"								Assembled by:		Julienne Carstens 05-20-2016
Raw Data from file "MDACC survial.JC for Rao-SPSS.v2.5.xlsx"- caluclated from "TMA-with excludes" tab results on "Teff-Treg" tab								Validated Correct to Raw:		Pedro Correa de Sampaio 05-25-2016
note: separates must be resorted to match indicated range					65-134			3-64				ChiSquare		Case Processing Summary
	All				High Teff/Treg			Low Teff/Treg				pValue			Cases
n	132				70			62			132				Valid		Missing		Total
Median age at surgery (range), years	64.4466	84.7945	25.0712		64.3726	84.7945	39.8795	64.4644	81.4192	25.0712					N	Percent	N	Percent	N	Percent
Median time to recurrence (range), months	9.73151	152.745	0.427397		11.0795	152.745	4.66849	8.67945	137.26	0.427397				Teff/Treg Spss * Status	132	0.992	1	0.008	133	1
Median survival (range), months	21.2055	152.745	0.427397		21.074	152.745	4.66849	21.4849	137.26	0.427397
Median primary tumor diameter (range), cm	3	12	0.7		3	12	0.7	3	11.5	0.8
Reached survival endpoint	96				51			45			96	1
Sex	132				70			62			132	1		Teff/Treg Spss * Status Crosstabulation
M	75				40			35			75			Count
F	57				30			27			57					Status		Total
Ethnicity	132				70			62			132	0.657				0	1
White	112				62			50			112			Teff/Treg Spss	0	17a	45a	62
Black	7				2			5			7				1	19a	51a	70
Hispanic	8				4			4			8			Total		36	96	132
Asian	3				1			2			3			Each subscript letter denotes a subset of Status categories whose column proportions do not differ significantly from each other at the .05 level.
Other	2				1			1			2
Adjuvant Radiation Therapy	132				70			62			132	1
yes	57				30			27			57
no	75				40			35			75			Chi-Square Tests
Adjuvant Chemotherapy	132				70			62			132	0.565			Value	df	Asymptotic Significance (2-sided)	Exact Sig. (2-sided)	Exact Sig. (1-sided)
yes	95				52			43			95			Pearson Chi-Square	.001a	1	0.972
no	37				18			19			37			Continuity Correctionb	0	1	1
Surgical Margins	132				70			62			132	0.115		Likelihood Ratio	0.001	1	0.972
0	108				61			47			108			Fisher's Exact Test				1	0.563
1	24				9			15			24			Linear-by-Linear Association	0.001	1	0.972
AJCC Stage	132				70			62			132	0.198		N of Valid Cases	132
IB	1				0			1			1			a 0 cells (.0%) have expected count less than 5. The minimum expected count is 16.91.
IIA	27				12			15			27			b Computed only for a 2x2 table
IIB	101				55			46			101
IV	3				3			0			3
Positive Lymph Node	132				70			62			132	0.287		Case Processing Summary
yes	104				58			46			104				Cases
no	28				12			16			28				Valid		Missing		Total
Differentiation	132				70			62			132	0.189			N	Percent	N	Percent	N	Percent
Well/Moderate	91				52			39			91			Teff/Treg Spss * Gender Spss	132	0.992	1	0.008	133	1
Moderate/Poor	41				18			23			41
Surgery Type	132				70			62			132	0.26
Pancreaticoduodenectomy	109				59			50			109
Distal Pancreatectomy	21				9			12			21			Teff/Treg Spss * Gender Spss Crosstabulation
Total Pancreatectomy	2				2			0			2			Count
																Gender Spss		Total
																1	2
														Teff/Treg Spss	0	35a	27a	62
															1	40a	30a	70
														Total		75	57	132
														Each subscript letter denotes a subset of Gender Spss categories whose column proportions do not differ significantly from each other at the .05 level.
														Chi-Square Tests
															Value	df	Asymptotic Significance (2-sided)	Exact Sig. (2-sided)	Exact Sig. (1-sided)
														Pearson Chi-Square	.006a	1	0.936
														Continuity Correctionb	0	1	1
														Likelihood Ratio	0.006	1	0.936
														Fisher's Exact Test				1	0.538
														Linear-by-Linear Association	0.006	1	0.936
														N of Valid Cases	132
														a 0 cells (.0%) have expected count less than 5. The minimum expected count is 26.77.
														b Computed only for a 2x2 table
														Case Processing Summary
															Cases
															Valid		Missing		Total
															N	Percent	N	Percent	N	Percent
														Teff/Treg Spss * Race spss	132	0.992	1	0.008	133	1
														Teff/Treg Spss * Race spss Crosstabulation
														Count
																Race spss					Total
																1	2	3	4	5
														Teff/Treg Spss	0	50a	5a	4a	2a	1a	62
															1	62a	2a	4a	1a	1a	70
														Total		112	7	8	3	2	132
														Each subscript letter denotes a subset of Race spss categories whose column proportions do not differ significantly from each other at the .05 level.
														Chi-Square Tests
															Value	df	Asymptotic Significance (2-sided)
														Pearson Chi-Square	2.429a	4	0.657
														Likelihood Ratio	2.471	4	0.65
														Linear-by-Linear Association	0.823	1	0.364
														N of Valid Cases	132
														a 8 cells (80.0%) have expected count less than 5. The minimum expected count is .94.
														Case Processing Summary
															Cases
															Valid		Missing		Total
															N	Percent	N	Percent	N	Percent
														Teff/Treg Spss * XRT Spss	132	0.992	1	0.008	133	1
														Teff/Treg Spss * XRT Spss Crosstabulation
														Count
																XRT Spss		Total
																0	1
														Teff/Treg Spss	0	35a	27a	62
															1	40a	30a	70
														Total		75	57	132
														Each subscript letter denotes a subset of XRT Spss categories whose column proportions do not differ significantly from each other at the .05 level.
														Chi-Square Tests
															Value	df	Asymptotic Significance (2-sided)	Exact Sig. (2-sided)	Exact Sig. (1-sided)
														Pearson Chi-Square	.006a	1	0.936
														Continuity Correctionb	0	1	1
														Likelihood Ratio	0.006	1	0.936
														Fisher's Exact Test				1	0.538
														Linear-by-Linear Association	0.006	1	0.936
														N of Valid Cases	132
														a 0 cells (.0%) have expected count less than 5. The minimum expected count is 26.77.
														b Computed only for a 2x2 table
														Case Processing Summary
															Cases
															Valid		Missing		Total
															N	Percent	N	Percent	N	Percent
														Teff/Treg Spss * Chemo Spss	132	0.992	1	0.008	133	1
														Teff/Treg Spss * Chemo Spss Crosstabulation
														Count
																Chemo Spss		Total
																0	1
														Teff/Treg Spss	0	19a	43a	62
															1	18a	52a	70
														Total		37	95	132
														Each subscript letter denotes a subset of Chemo Spss categories whose column proportions do not differ significantly from each other at the .05 level.
														Chi-Square Tests
															Value	df	Asymptotic Significance (2-sided)	Exact Sig. (2-sided)	Exact Sig. (1-sided)
														Pearson Chi-Square	.396a	1	0.529
														Continuity Correctionb	0.19	1	0.663
														Likelihood Ratio	0.396	1	0.529
														Fisher's Exact Test				0.565	0.331
														Linear-by-Linear Association	0.393	1	0.531
														N of Valid Cases	132
														a 0 cells (.0%) have expected count less than 5. The minimum expected count is 17.38.
														b Computed only for a 2x2 table
														Case Processing Summary
															Cases
															Valid		Missing		Total
															N	Percent	N	Percent	N	Percent
														Teff/Treg Spss * Margin	132	0.992	1	0.008	133	1
														Teff/Treg Spss * Margin Crosstabulation
														Count
																Margin		Total
																0	1
														Teff/Treg Spss	0	47a	15a	62
															1	61a	9a	70
														Total		108	24	132
														Each subscript letter denotes a subset of Margin categories whose column proportions do not differ significantly from each other at the .05 level.
														Chi-Square Tests
															Value	df	Asymptotic Significance (2-sided)	Exact Sig. (2-sided)	Exact Sig. (1-sided)
														Pearson Chi-Square	2.840a	1	0.092
														Continuity Correctionb	2.129	1	0.144
														Likelihood Ratio	2.851	1	0.091
														Fisher's Exact Test				0.115	0.072
														Linear-by-Linear Association	2.819	1	0.093
														N of Valid Cases	132
														a 0 cells (.0%) have expected count less than 5. The minimum expected count is 11.27.
														b Computed only for a 2x2 table
														Case Processing Summary
															Cases
															Valid		Missing		Total
															N	Percent	N	Percent	N	Percent
														Teff/Treg Spss * AJCC Spss	132	0.992	1	0.008	133	1
														Teff/Treg Spss * AJCC Spss Crosstabulation
														Count
																AJCC Spss				Total
																1	2	3	4
														Teff/Treg Spss	0	1a	15a	46a	0a	62
															1	0a	12a	55a	3a	70
														Total		1	27	101	3	132
														Each subscript letter denotes a subset of AJCC Spss categories whose column proportions do not differ significantly from each other at the .05 level.
														Chi-Square Tests
															Value	df	Asymptotic Significance (2-sided)
														Pearson Chi-Square	4.668a	3	0.198
														Likelihood Ratio	6.197	3	0.102
														Linear-by-Linear Association	3.163	1	0.075
														N of Valid Cases	132
														a 4 cells (50.0%) have expected count less than 5. The minimum expected count is .47.
														Case Processing Summary
															Cases
															Valid		Missing		Total
															N	Percent	N	Percent	N	Percent
														Teff/Treg Spss * LN Spss	132	0.992	1	0.008	133	1
														Teff/Treg Spss * LN Spss Crosstabulation
														Count
																LN Spss		Total
																0	1
														Teff/Treg Spss	0	16a	46a	62
															1	12a	58a	70
														Total		28	104	132
														Each subscript letter denotes a subset of LN Spss categories whose column proportions do not differ significantly from each other at the .05 level.
														Chi-Square Tests
															Value	df	Asymptotic Significance (2-sided)	Exact Sig. (2-sided)	Exact Sig. (1-sided)
														Pearson Chi-Square	1.477a	1	0.224
														Continuity Correctionb	1.004	1	0.316
														Likelihood Ratio	1.476	1	0.224
														Fisher's Exact Test				0.287	0.158
														Linear-by-Linear Association	1.465	1	0.226
														N of Valid Cases	132
														a 0 cells (.0%) have expected count less than 5. The minimum expected count is 13.15.
														b Computed only for a 2x2 table
														Case Processing Summary
															Cases
															Valid		Missing		Total
															N	Percent	N	Percent	N	Percent
														Diff Spss 2 * Teff/Treg Spss	132	0.992	1	0.008	133	1
														Diff Spss 2 * Teff/Treg Spss Crosstabulation
														Count
																Teff/Treg Spss		Total
																0	1
														Diff Spss 2	1	39a	52a	91
															2	23a	18a	41
														Total		62	70	132
														Each subscript letter denotes a subset of Teff/Treg Spss categories whose column proportions do not differ significantly from each other at the .05 level.
														Chi-Square Tests
															Value	df	Asymptotic Significance (2-sided)	Exact Sig. (2-sided)	Exact Sig. (1-sided)
														Pearson Chi-Square	1.989a	1	0.158
														Continuity Correctionb	1.493	1	0.222
														Likelihood Ratio	1.99	1	0.158
														Fisher's Exact Test				0.189	0.111
														Linear-by-Linear Association	1.974	1	0.16
														N of Valid Cases	132
														a 0 cells (.0%) have expected count less than 5. The minimum expected count is 19.26.
														b Computed only for a 2x2 table
														Case Processing Summary
															Cases
															Valid		Missing		Total
															N	Percent	N	Percent	N	Percent
														TypeofSurg * Teff/Treg Spss	132	0.992	1	0.008	133	1
														TypeofSurg * Teff/Treg Spss Crosstabulation
														Count
																Teff/Treg Spss		Total
																0	1
														TypeofSurg	Distal Pancreatectomy	12a	9a	21
															Pancreaticoduodenectomy	50a	59a	109
															Total Pancreatectomy	0a	2a	2
														Total		62	70	132
														Each subscript letter denotes a subset of Teff/Treg Spss categories whose column proportions do not differ significantly from each other at the .05 level.
														Chi-Square Tests
															Value	df	Asymptotic Significance (2-sided)
														Pearson Chi-Square	2.697a	2	0.26
														Likelihood Ratio	3.461	2	0.177
														N of Valid Cases	132
														a 2 cells (33.3%) have expected count less than 5. The minimum expected count is .94.
